# Supplementary material for: Three new clades of putative viral RNA-dependent RNA polymerases with rare or unique catalytic triads discovered in libraries of ORFans from powdery mildews and the yeast of oenological interest Starmerella bacillaris
Source: Virus Evol. 2022 Apr 23;8(1):veac038. doi: 10.1093/ve/veac038 (PMC9125799; doi:10.1093/ve/veac038)
Supplement: veac038_Supp [file veac038_supp.zip]

Archive with 2 entries (2 files):
- Ormycoviruses.txt
- SupplementaryMaterials_RevI.pdf
