# Supplementary material for: Three new clades of putative viral RNA-dependent RNA polymerases with rare or unique catalytic triads discovered in libraries of ORFans from powdery mildews and the yeast of oenological interest Starmerella bacillaris
Source: Virus Evol. 2022 Apr 23;8(1):veac038. doi: 10.1093/ve/veac038 (PMC9125799; doi:10.1093/ve/veac038)
Supplement: veac038_Supp [file veac038_supp.zip › Ormycoviruses.txt]

>Erysiphe_lesion_associated_ormycovirus_1_RNA1
AGAGATGGACCACCTAAGTAAGGAGGATCCGTCCCATGGGTCGAGGTCAAACGATGATCTCTACCATACTGCAGGACCTT
GCCAACGAGGCAGGGGCTTCCCGCTTAACTTAGAAATGAAGAGTCACAGTGTTGGATCTTCATTTAACGTTAGCTCTTTG
AGAGATAAGTCTCAAAAAGGGCCCATCGGACTAAGTTCTCTTTATAAGGGATCTAAGTCAATCAAGGAGGTCAAGTGGCG
TCACGAGACATCCTATATTGAGGGAGAGTTCATTAAATGGCCTCACCCCGAGTCTGACAGAGTAGAGCAAAGCTTGCCTC
TGACGGGGTCCGTTAATTCCTGGGAACCTCCCAGGCTTAAAGATGCTTTATTTGAGTCCCACTTATGGAGACTTAAATAT
CATTTATCCTGGTGGGAGAAGATCTCTCCCAGGAGATGTATGAATTCGTTCTTATTATTAAGAAGGAATTTGATCGAGGG
GCCTTCATTTGCAGAAGAAATGGATGACGCCACAAAGTACACGTACCGCCTCAGGACGGGTTCGTGTTGCATTTATCAGG
AAAATTGGGATTCCCATTTAGATGATACCGCGGACGGGATAGATTACTTCTTTCCAGCCTGCCATCTCCTCCCTTTTCAG
AGGCCTGAATCGGAGGACATTTACCTAACTTTTGAAGAACCAGAAGTAATAGGTGACGACTTGATAAACGCTTTTAAGCG
TAAATGCAAAGAGTTTCTAAAACCAGGGGAGAAACTCCCCGTTTTAGACGATATCGACCGCGTCAAGTTATTTGGCGGGA
CGAAGACGTTTGAACCTACCACAGGTAAGTCTCAAACTAGATCCAGTAAAAGGTTGGTAAACCCGTCTACTGAAACTACG
GACAAGTTCTTATTTAAGTACGTGTTCGTACAGAAGACAGCGTGCGAGGATCGCGCTGCTGTCATAACCGATAGTAAGAC
CTTGAACACCATGGCTCTACTAAAAAGATCTTTGGAAGCAGTTAGAGACTGCCCAGAAGACGCTATGTCGTATTCCCATT
TCGGGTTTTTGACAGAATGGTTAAGTAGCGGGTCATCCGAGTACTTAATGAGCGACCAGAAGAAGTGCGGACTCACTTTC
CCTCGTCAAATCCTCTATGCATTACTTGAAGTACTGATAGAGATGTATCCCGACTCTGATACGTTCAGATTAGGGCTAAA
TGGGTATAAGAATTCGTTAATTCTGATGCCCGACGGTCAGTGGCGATCTCAGAAGAGAGGCACTAACCTAGGCATGATGA
ACGAATACGTTTCGTTCGCCATGAGTGTCCTCGTCAACCTGTGGAAGGAAGAAGAGGGATACGCCGGCGTACATGCTCTC
ATGTACAACGACGATCAGATCTTGAAATTCTCCAGAGAAGTAATTGCAAGTAACTCTCAAGACATGTACTACGTAGGCAG
GTCTTGGGACGGCTTCATGGAATCTTATGGTATAAGTGTCCATGAAAAGAAGCCATTCTGGTCTAACAGAGGGTGCTTCC
TTGAGACTTACGGCCGTCCTTACCAAGGAGGCTTTAAGCTATTCAAAACAGGCCAATACGTTGGTAACCTGTTTTGGGCG
TTATTAGCTTCTAACATAGTAGAGGCTAAAGAATTTACTTCCTCGGTAGTTAATTCACTACCGGAAAGATACTTAGACTC
AGCGCGAGAAGCGCTAGAGACTATAATTTCTCTTTGGGGTTATGAATTTACCCCTAAGGAGAGCAAGTTTTCATATCCCA
TCGGATGGGTTATGGAAAGAAATTACTCAGGACAGTATACTTTACTGAACGAGTTATACGAGGCCAATACTCTTGACAGA
CAAGAGTTAGGGCTCATAGGTGTCGCTTCGGTTCAAAAACCTAAGAGGTACCAACGAAACCTTAAGCTTTTAGGGAAAAA
GTTTAAGGAAAAGTTCTCCTGGTTCTTTAAAGAACTCAAAGAAGAAGATAGTCCTGCCTTTGTAAAACAAATTGCGGACA
CGATATGCCCTCCTTATTTAGGATTAAGGAGGCATGACAAATACCTTATTTACACCGAGTGGGAGCAATTAAGGAGACAA
GCCTACCTTAAGAAGGATCACAACGTAGGCAAAATTATTCGTTCTCTCATAAAAGAGAGGCCGGATTACGAAGTACCTAA
GGAGTTAATCATTAGGTGCTTAGAGAAAGAACCTGAAGCCTATGACTTCACGTACTTTGATATCTCCGACGAAGACGATT
TGTCTATTAGAGAATATATGGCAGTTGCTAAACACTATGGCAAGTACCAAAATTTGAGTATCGATTGTGAAGTCGACGAC
TCTCTATTAAGGAAATTCGGAAGATACTTCTCGTTTCCTTTAGTAGGGTCTAAAGAACTAGTGTCCTTGACCCAAACCCA
TTCAAGAAGCGATATAAAATCGTTTTTAAATGAAATTTCTTACGCGGGCGGATTGCCCCTGAAAGAATTATTAGGAACGG
AATCATCGTGGTTCCCGTCCTTCGTCCCGGGTGAGGGTACTATAATACTCGCGCCCGACTACCTTCCTACGCCCTTAAGG
GTTAGGGAAGAAACGTACTTCGCGGTAGTCAATGCCTACCAAGAAACTACTCCTTTGATATGTTACGCCATAGACAAAGG
AATGATCACCGTACTTGAGGCTCTCAAGGACGTCGAAGAATATCTTCATTGGTTCAGGAGTGACCTAGAAGAAACGAATG
GCAGGCTTTTCATGGAAGAGCCCGACCCTAGTCCCGTAGCGTCCGACTCTGGGTCGGACTTATACGGATGCTCTCTCTAC
CCGAGCGATTCGGATAAGGAAGACGAGGATAAGCTAAATTACGTAAAATGGCAAATCCAAGGTGTAATGAATCGGTTGGA
CCTCCAACTCGAGCCAGAAATGCGTCCTGGAGGTAGAGATCATACTATCTCCCAGGAACTGTTTCCGATGGACGACGACG
GTCCCGACGTCTTCGGTAGTGACGAAGATGACGCCTTAGGCGGCATGTTCGACTAGGTTTGCGGTGGTAAACATATCATT
ACGCTTACACCAGTAGTGGCTTTTTGCTTATTAACGGTCCCTACAATACACGTTACTGTCTTCCCGGAGGGCTAGACTTA
ACTCTACGATTGAGGTTCCTTGTCAAGCGTGCCGATGTCGTATGTCAGTGGTGAGAAACCACTTTCATACAT
>Erysiphe_lesion_associated_ormycovirus_1_RNA2
AGAGATGGACTACCTAAGTAAGGCAGATCCGTCCAGCGCTGATAACACACCGAGTGTTAA
CAGAACATCTCTTGTCCGTCCCAACGAGGGGCCGGTACAGGAATCGCGCGTAGCTACTTT
CATTAGTAATGTAGTAGCTAACATAAGCACTAGGCCCGCACCATACGGGAAAATGCAACA
GGATAACACAAGGTTAGAACCTTGGTTTATCCAAGAGGAAGGGAGCAGTATAACTGTTAC
CGTTCCGTCAGACGTAGAGTCATTTGCAGATGACCCGGCCGTCGTTTCTTGTCTTGCAGC
AATAGAGTTGCTGAAGGCGAAGATCACATTGGGGCTTCCGATAGGGAAGTCTCCGACGTT
ATGGCAGAGGTGTCACAAAGATGTGGACCTCTACTACTATGGCATTGCCGCTCTTCTAAA
AGAGGGGCAAGTCGGTGTTTACCACAACTATTCAGGATGGTTTGGTAAAGGATATAATCT
TGCCGCCAGGCGCCGCCTGGTGGTCGAGGGTATTAAGCCATGGTCGATCAGAGGATCGAC
CGTGCCTTTAAGAAAGGTGTGGAGCCACAAAGATTGGGGCACCACCTTACCCGCCGGGTA
CAAGCACATGGAAGTGCTTATCCGACAAGCGGCTGACAAGCTAAACCTAAATAAGGAGCT
TGCGCCACAATGGATGGTGTCTTTAGCCACGCTAAAGACCACCCGAATTAAGAAAACCCT
AACTTCTGAGAAAGTAGGATTCTTACTCCAACCTGATGTCGACGCGTTCGCCATAAGGTT
TAAAGAAGAGCTAGCTCATTTCCATGAGCTAGACCAAACGCTTTCCAAACCTACGATGGG
CTTATTCGTAGAATTGGAAGATAAGATTTCTTCTGCTAATAAAGCAGTCAAATCTATGGA
GGCACTTAGTACCAAAATCATTGATACTAGGGCCAAATTACTTTATCCGTCCGAGAAGGG
AAGGAAAAAGCCTAAGAAGAAAGTTACTCTTAAAGAGAAACTTGCTTCAGTGGATCCAGT
CCTGTTCGTAAACAGGTTCGGACCATATGATGCTTGCGGGATCGCCCCGTTTACCACCAG
CGAGGAGGCCGCCTTCAAAGAAGACGGAACCCTAAAAATCGAATCACTCACTCAAGAGTT
CGATCGATACACAGCACGAAATTCCAAGTGGGAAGACGTGCTACGCTCTTATTGGAACAC
TGAGTTCTTAGTAAGATACGGCTGAAGCGCATAACGCGACTATGCTACTTCGGGCTCTGG
ATGGAGGGGTACCTTGCGGAATTGCCATCCGAAAGTCCTAGGCGAGAGTTTCTGACCAAC
CTAGGAAGGGCCCGGTCTAAAGTTATCTAAAGATAGACCGAGGACGTACGGATAACCGCA
TAAGCGGTTAACCATAATATAAGCGTACTAGAGTCTCATTGCTCTAGCTACGCCCTGTAA
CGCCGAAAGGAGTCTCAAGGCTCCCGAGGCAGATTATCTTGCCTGCTCTCCTGAGAGGGT
AGAATGCGGGGTATGTCAGTGGTGAGGAACCACTTTCATACAT
>Plasmopara_viticola_lesion_associated_ormycovirus_1_RNA1
CTTTCACGAGCTAGAAAGAGAGTCCGAGATCCTCCTTCCCACGAGGGCGGGAGGAACTTCGGCGACGACAGCTTTTCTGA
AGCTGGCGAACGCCTCTTCAAGAGAGTACCTGGATCGACCGGGTACGCTTTTAACGTCCATGCATCGTTGAATCGAAGAA
ACATGGGACCATTAAGGACCGATTCCCTCTCAGGGGGACGGCCTTTGACGGAGGTCACCTGGATGGGTGAAACCTCCCAC
GTTGGTAGCGACTTCATTAAGTGGCCGCACCAAGAAACTTCTACATTAGAGCGATCTCTACCATTAGAAGGAAGCCTCAA
AGGGTGGAATATACCATCCTTGAAGGATCGTAATCTTTACCTCCACGTCATGAGGGTAAAGGATACATTAGAGGAATGGC
ATGACCATGCCAAGAACCCTATATCAAACCCCGCCTTGCTGATGAGGAGGTGTTTAACTGAAGGCCCCAGCCTCGCCGAG
GAGCTGGACGACATCATAAAGTACAACATGAGAGACAAGCTGTCGTCATGCTGCATGTACCGAGATTCATGGGATGTACC
CATGTTCCCCGAAGTTCGCGGGTTTGGAGACTTTTTCCACCCCGCGCATCTTATCCCTTGGGCTATAGAAGACCCAGGAG
ATATAAATCTCACTTTCGAGGAACCTCCTCCAGTGAGCATAGATCTCGAGCTTTATAAGGCATATGCTAGAGAGGTGATC
AAGGACGGGGAGAAACTTCCAGAACTTGACGACGTGGACCGACTAGAAACTCTAGGGGAATCCAAGACCTTTGTAGTAGA
AAATCAAACCACTACTTCAAGGACCTCCGGGAGATTGGCTCAAGGCCTCTCCCTGGAAACCACGGACCAGTTCTTATTCA
AGTACTGCTTCGTGCAAAAGACCACAGTTGACTCGAGGGCAGCTGTGATTACAGACTTTAAGACTCACAACACTATGAGG
CTCTTAAAATTATCTCTAGAAGCAGTCGCAGACTGCGAAGAGGATTGCTTGCCATGCAAAGATTTTGGATGGCTTAAGTA
TTGGTTAAGCAGGTCTGACTCGACCTACTTAATGAGCGACCAGAAAAAGTGCGGTATCACTTTTCCTAGACAACTCCTCT
TTGCACTAGTCGAAGTGCTGGAAGAAAAGTATCCTAACGGGCCTTTCGGTCTGTTAAGAAAAGGGTATGAGAATTCTCGG
ATTCTCATGCCAGACGGTCGATGGCTCAGGCAAACCCGAGGCGTCAACTTAGGAATGGTCAACGAATACGTTTCGTTGGC
CGTTAGTGTCCTCTTCAGAATGTGGTCTAGGGAGGAAAGTGTCGCTTGTGAAGGACTCTTCTACAACGACGATCAAGTCA
TCAGATTTTCGAGAAATCTGGTAACCAACACCCAGGAGAAATTCGAATACGGTCTCCTCTGGGATACGTTTATGGAAAAG
GCAGGAATGACTGTCCATAAAAAGAAGCCTTTCTGGTCAGACCAAAAGGGCTTATTCCTTGAAATCTACGGTACCAATCA
CGTAGGGTTCAAGACAGAGAAGTATCCCCAAATCGTCGGGAATATCTTCTGGAGTTACCTAGCTTGCTCAGTGGGAGAGG
CAAAGGCATACATATCTTCACTGTTTGAGAACACTGAAGAAATTTACAAGGAGAGAATGCTTAAAGCACTCTCGATTGTT
ATTAGAAGGATCGGATTTGAATTCGAACCTTCCGAGATTCACTACTCTTACCCTATAGGGTGGGTAGTACAAAGGGACGA
CGAAGGTAGACCTACCTTAGCGTCCGAACTATCAGACTCCCCGCTCAAGCATGAGAGGCTGATGCAGGTAATAGGAGCCT
CTTACGCCCCTACGACCACGAAGAACAATTCGAAAGAATTCGAACAGTTCCAAAAGAAGAATTCTTGGTTCTGCCAAGAA
CTCTCTAAAGGAGGAAACCCCATAAAGGAGCGAGCCTCAGATTCCCTGTCAAAAGTGTCACTTAAGAGCTGGGAGCAGAT
CAAGGCGGCCAGGAAATGGTCAGACTTGAGAAAAGCTTGCTACCTGAGAGGGAAGAAAAGCTTCAAGGAGTTGATGGCAA
TAGTATTGCAAAAAACCCAAGAGATGGAACCCCCCGAATTCATCGGGAGGCTCGGTCTAAAAGGTCAGGGTTCTGTGGAG
AACCCCGAGCTACCTTCTATGACTCCTCTAACCCTTAGAGAAGCCATATTAGCCGAGCAGGCTTTTGGAAAGTCTGCCGA
CATAGTCGTCAGGGGGGATAAAAATTCCGCCGCGGACAAGCTCCTAACTGCCTTCACCGTCAGTTCGGAAAAATCTATAG
AGATAGGAAACCTACTTCTAAAGAATGGGACCAGCAAGACTAAGAACTTTCTGGACCACCTTTCATTCGGGGGCTTCTCA
GTCCCGTATGAAGATATCGGGAACCAAAACAATTGGTTTCCGGACTACGTCCCTGGAGTCGGCTTGCGCTTACTCAAAGG
GAAATACCTTCCTTGGTTTCGAACCCAGGAAGACACATTCCGACAATTAGGAGACTGCTTGTCGGGAGAAGCTCTAGTGT
GGGCCTGTTATGCCTGCAACAGAGAATTAGCGAAAGTAGAAGACGTTCTTCTACACGCAAACTTTGTACAACGAGAAGTT
GATCTCGTGGTCCAGGAATTAGAGGATGAGCGAGAAAGCTCATACCCTAGAACTCTTCGGAGGGATTCCCTCCAAGGAGA
CGACCCAAATCTGTATCGGATAACACAGATGATGGGAGGTTTTTTCAACAAGCTCCAGCTGGAGTATGATGAAAATTATG
TGCCCGAGGAATCCAAAGAGATTGCCCAGACATTATTTGGAACCAATGAAGAAGACGACTTCTTTGGATCCGAGTCTGAC
GAAGGCGGCGGACTGTTCGGCGCCTTCGACGAAGAGTGACACTGCTTCTAAAGCAGATGCCACCGCATGGCCAGGTGTCA
TTGCCATCTTGCCCCTATTGAGGAGATCCGATCAAGGGTTGTCTCCCCTAGGCAGAAGGCTATGTCAGCTAACTGCCTGC
>Plasmopara_viticola_lesion_associated_ormycovirus_1_RNA2
TGACAAGAGGTCTACCAGAAATCCAAAGACTCATGAGCCCACGAGGGACCAGGAGGCATCTGACGCCCTGCCGGCTAGCA
TAGTCGGCAAGGAAGTCGCTCTGATTGAGGGATCTATCGACAAGATCTTTCAAACAATTAGTACTCGACCCGTAGGATAC
GGGAAGAAGCAAAATGACACAACCATGCTCGAGCCTTGGTTTGTCGATGAGAGCGGGCCCAATATGATTGTGACCGTCCC
AAGTGATGTAGAATCGTTAGCTGACGATCCTGCTGCTCAAGTCGCTGTAGCAGCCTGCGTGCTGCTCAAATGCGAATACC
GGGTCGGTCTGGCAGTAGCAGATCGACCTCTCGATTGGACCCGGCCTCATCATGAGACCGAGCTCTTCTACAGTGGAATG
GCCGCAGCACTGGCGGGCGGTTCCATCGGTCGTTATCCAAACTACTCCGGGTGGTTCGGTAAAGGTTTCAATTTGGTCGC
TAAGCGTGCGATTTCAAAAGGAGGAATTAAGCCATGGTGCCTTCGCGGTCCTACCATGCCTTTCAGAAAAGTTTTCGCCT
ACAAAGGATGGGGCGACAAACTACCATCTGGCTACAGGCACCTCGAAGTGCTTGTAGCGAGAGCATCTGATGCTATGACG
TGTCTCGACGATAACATCGGAAGTTGGCTTATGCCCCTATCAGCACTGAAGGGGACTAAAATAAAGAAAGCACTCGCCTC
GAAGAAGGTGGGCTTCTTAACAGAATATGATGTCCAAGCATTTAGCATCAGATTCGAAACAGGCTACAAGGCGTTCAGCG
ACCTTGAAGCCAGACTTCTAAGCCCATCACGGATACTGATGGAAAACTTAGAGAAAGAGATTGAGGCTGCCAACAAGGCA
ATTTCCGAATCCGAATCGCTGGCGGGGCGCATAATAGAGTCCCGCGCAGCAGTACTTTACCCCCCCGAGAAACGGAAGAG
GGGAAAGAAATCTAGAAAGATTCCCTTGAAAGAGAAACTTTCTCAATTGGATCCTGTAACTTACATCAATAAGTTCAGTC
CCTGCGAGGCATGTGGACTCTCTAAGTTCACAGTCTCCGAAAGCATGGCGTACTCTGACGACGACGTGCTTAAAATCGAT
CAACTCACTCATGAGTGGGATCGGTACATTACCTCTAAGGACGCGAAGTTCAAGGAGGTTCTATCAGGGTGGTGGAACAC
AGAGGTCCACTCCCGATACTTTGGCTAAGAAAAGAACTTTCTAGTCATAACCATCGTGTCCATTGCAGCTGTCACAGGCG
AATTGGTTAATGGGGGGATCTGGAACAGGCTTACAAATAGCCCCGACTTCGGTTGGGGTGGGCAGCCCGACCCTCACACG
GTACGTCAAATCTCCTATGATATAGGGGCTAAGGACGATACTTCTCTGGACATCTCACAGTTAGTCCTAGGGAACTTTTG
CTTCGACATCGGCGCACTGGCGTCGTTCGAAGATACGGCCCTGTGGTATGTCATACCGGAGCAGGGTACCTATGCACTGC
ACTTGTGAGCACGGAGGTAGTGCGCAAGATTGGAG
>Plasmopara_viticola_lesion_associated_ormycovirus_2
CCATACTCGGTCGGAGTCTCTCGTTTAAGGGATCAGCCGGATCTCAAAAACGATCTCTCTCAGAGGACTATTCCTTGGGA
GAACGTTCGGTCGATGACTAATATTAGCAATACTGGTTATCCACTAGATTTGATGTACAGCTCACGTGGAACTGCATCAA
ATGGGTCTGGAAGAAATTTAAAAATTGACTCCAGAAAGTATAACAAATTGAATGATTATCCGTTTGTTAAGACACCGGTC
TCTACCTTTTTTGATGGAAGATCGAAAGTTCTTAAATTCTCAGATTGGGAAAAAGAAAGATTACTCGCTGTTCAACTATC
TGTTGAAGAGGGAATTAGCCTAAAAATTTTGAAAAAATTTGAGGACTCTGATTTTAAAAAGCAATTGAAACTTTTTATAA
ATTCACTTCTACTTTGGGATAGCATTCCAATAGAAAAAGCAATTACGATAGAAGAAATTTTCTGCCGCAATTTGATGGAG
GGTCCAGAATTCGCTAAGATTCTGAAAAATCTTCGGTATTATTCTTTGTTAGAAAAAATATCCATTCTCCCTACTTCTCA
CGATGAGGATTTTAGAGAGTGGTTTGGCTATGATAGTTTCTATCATGAAGCCAATTTGATCCACTGGGAGGAGGTCACAG
ACGATATCCCATGGAGTTTCATAGAAACACGTACAGACGACGCTTTCTATGCGCTTCTAGAAGAAGAATTTAATCTTGTT
TTAGATAATATCCGTATTCGTGAACCCACGCATATAGATGTTCTCCTATCCGTCAAGAACTCGGGCGGATGGGTGCCAAG
TATGAAGAAAAACTCTGTTTATTCTGAAGTACATATTTCTACTTTTGGGTTAGGTTTACCCGAAAAAAGAGGTTTTATGC
TTGGAAAAAGGTGCATGATCCAAGCAATGCCAGCCGGGCTTAGGGATACTTCAATCCCTGATCCTGACTCACTTTTTAAA
ATTAAGCATACGCATCTTATTTTAAAACAAATTACTGAGAGGTTGGATGGGTCCGCCATGACCACCAGTAGATTATCACA
AGAGCTAAGGAAAAGCTCTATGAGGAACCCTCATTTATTAATAGATATTAAGAAATGTGGATTGACTTTTCCCCGTCGAT
TTTTACTTATGATGGGAAAAGTACTCACTCAGAAAGGATATTTTAACTATCTATCTGAATGGAAGCAGTCTTACCTCGTC
GATGGCAAGACTACTTACGCAACTAAGAATGGTTTCAATCTTGGTTGGGTTAACGACGCACCGACAATCATTCAGTGCCT
CATCTTGAGGATTGTTAAAAAACAATTTCCTTCGATAACCGCAGTCATCTTTAATGATGACAGCGATTGGGTCCTTCGTG
GTGTTAAACCACAAGAGATATTTTTAGCTAGATCGTTAATACGATTGTGCTATAATTCCTCTGGCCTGATTTTATCAGAC
AAGAAAGAAATATTATCGCACGCTTCTGTGTTTTGCGAAATATATAATGGATTCGAAGAAAACTTGTTCGGCGATCCAAG
AAAGAGGCAGATAGCAACAAGGTTGCTAGCTAAATCTATGAGTGCTTCGTCTTTAATATTAAAGATGAACTACTATAACA
ACGCCTTAGAGTGGTATACTGAGGACATTGACTTAATCTTCGAAAGCGCAGCTGAATGCCTTAGAAGAACTACTGGAATA
CCTCATTGGGTGTTCAGTATTCCAAAATCCCTGGGGGGCTTATCGCTCTACAGAGAAAATCATTTGGATCGGTCATATTT
GACCTTCGAAAATCTGACAGATAAGCAAAAAACTTATACTCATCTGTTTTGTCGTCTTAGAAAAGATTTTTCTAGGAAGA
AATTGTTCATTGAGCTCAGGGAAAAACCTGACTTAAAGAAAATCGAATTTGAGACTTATGAATCTGAAAATCGAGCCATC
CTTGGGGAATGTTCCGACATTCAACAAGAATATGAACACATTTATTCTGACAATATTTGTGTTAGCGATGCTTTGATAAG
AGTATATGAATCTTTATCACAGCCTTCTGTTTTCGACTCGCTTTATGATCGAAAATGTATTAGACTTCAACGATTAGTTG
AAAGCCTAAATAGTCGAATCGCTGGCGCAAGCCTCCGACTCGAACCAGATCCCGGTGGATAAGTCCAACTTGGATCCATT
ACTGATTCACTTACCGCGAGGCGGTTCGTGTTTCAGATTCTGCTAACGACAGACGTAGAGTGAGGCGTCAACCCTACTAA
AGACCCCGTGGTGAGCGGG
>Plasmopara_viticola_lesion_associated_ormycovirus_3_RNA1
GTTATAGTCAATTCACTTCAAGAGCTAAGAACGCTCTTGAAACACCGTTTAGTACCTTTGCTAAGCGGTTCGCAATCCCA
AGGGCAAAACGCCAACTTAGGAAAGGAGTTGCACCACTTTTATCGGGGCAACTGAGACTTGAGGTGATTGAGCAAAGCCA
CAATCACCACATAAAAGAAGGATCCCAATGGTTGGGGTCTTTCACGTATAATCAGCTCTTCAGATATAAGAAGAAGCTGA
ATAAGGAGTTGATGTGTACGAACTGCACCAACCACCTTTTGAGATTAGCTGCATACCTAAAATGGCATTCAGCTATACTT
CCATCAACCACTCATTTATGTAAGTATTTATTCCGTAACTGTGACCTAGAAGGTCAAGACGAGTATGAACTTTACCCTGA
GATAAGGGCAAAGATATTTGATTTAAAAGAAGCTAAGCTTCCGATAACTGATGATCTTGCCAATAACAAGATTTATCAAG
CAGAGTTACTATCTTTAGATAAAAATGGTAACAAAATGAGGACAAGAGATCTGCCCTCATTAAACGCATTTCCAGACTTC
AATCTAGAAAAGGAAAGTAAGATGTGGTTAACCCAGTTGGAACCACCATCTTTAGAAAAGAAGGAGCGTGTAAAAGAGCT
CATTCGCAATCTAGTCCGTAAGTACGGACCAGATAATATTACTATACCACCTACAGAAGCGGTGATAAAGTTGGGTAATT
CACTATATAGTGATAACCACGTTCCGAAAACTGACTATGAGAAGCCAGAGTTCACTTGGACGTCTAGTTGGACGTACCAA
AAGTTTAAAACTGACGCAAGAACTGAGCGTGAAGTTTGGCTACCACCGAAAGGTTATAAGCTTGTTTCAAGCTGGTGGCA
TTTCTTTACGGAACCCTTAATGAAAAGAGTGCCGTTTACTGTTTGCAACGAAACAGTGACCGAGGTAAGGAAATCCTTAC
ACCGGAGATTCAAACCTTGTAAGAAAATAGACTTAAAAGGTTTTGGCCTCCAATTCCCTAGGGAATATATTGCTGCTGCA
ATGGAGACTTTACAGGAAGAGTACCCCAGCGACGAAGTCGAGGACTACACTAGATCTACCTTGGCAATCTTTGACAAGAT
GAGTATAAAGATGGGAGACTTAAAATATGTCTCACCAAAGAGAGGAGTAGGACTTGGCTACTTCTCTAATTTAATGACTC
TCGTAGTAGCATCACTACTACAGGATAAGGACGTCGTTTACATGTTTAATGACGACATCCTAGTAAACTCGAACCGCTTT
GAAGAGGCGATCGAGGAACTCGAATCTTATGATTTCATCATAAATGATAAGAAAACTGGAGGAGAGTGGCTATCAGCCCC
TTTCTTCGCTGGCGTATCCATGGCAAAACGTGGATCGCTGAGATACATGGAAGCTCAAGGAGAAAGAGCTGCCATATTTA
CTAAGAGATATCATTATCAAAGGAAACAAATCCTACTTAGTATAAATGTGGAAAATCGGTGGAAAGCCAATTACCACTAT
GAACGCCTGTTTGGTTACGAAGTGTTCAAAGGAGAAGCCTTCTTACATCCAAGTAAGTGGGGCTTAGACCCATACGCACA
AAAAAGTGTCGGATGGGTAAGAGGAGGTCTGCTATCAAAATATGTAACAGACAAATCAGATGACGAAGAATCTCGTCGAA
TCTGGAATATAGGATTCCCTTGGAAAGAACCAAAGGATAAGGACTTCGCGGCCAAGAGGGCTAACGCAAAGTCTAAAAAG
GACTACGTATACTACACTGAGTACGATAGTTACCTTAACCCAAAAGTTAAGGATAAGCTCCTTGGCGATGCCAAGAAGCC
TGATTTTATGCTTGGTAGTTATCAACTACCAAGATGGGCTGATCTTCAATCTATAATGTTCAACCAAGTATCATCTGGAC
GCACTACAATGGGTAGGTATCCAAAACGCGCAGCATATCATATGCTCGACTTTTTGCTTTCCTCGAATCCAATAAATTCG
TGGATATCTGGAGGCTATGAAGTAGACTCAGATTTCTATAGATCTCCTGGTTTAACACCAGAGATCCAATTGCTCTACTC
TCAATTACGAGAGACAGAGCTAACCTCTTTTTCCAGCGTTAATAAACGGGAAATAGACACCAATAAGTCTTTTATGGCTA
AAGGTGAGGGCATATCTTTTTTAAAAGGAAAAGAAGATACAACAATCTCAAGAGAGTTTGTTTTAGATATTCAACCCGAA
GAGGTTGAGTATGAGTTCGATGACAGTGACGTCGAACAAGACTTTAATATGAGTGACGAAGAAATCGCTCTTATTGACTC
CGACGATGATTCGATTGTCGAAGCAGATGAGTGCTTCTACTAAGTAGAAGGGCTCTTAACTAGGCAGATCGCCTAATTAA
GCGTGG
>Plasmopara_viticola_lesion_associated_ormycovirus_3_RNA2
GTCTAACAGAGTTTGCAAGCAAACAGCTTGCAGACCTCTACGAGGAGGTGTCAGATCTCCCTGTAGGTACAAAAAGAGCT
GTCTTAAAAGACGCGCTCTTAGACATCTGCCTGAGTAATGGCGAATGGAAAACAGTTGCATCTAGGGAAGACCTAGCGCA
ATATGTGCTAATTTCTGTAAATTATCACTTAGAAATAAAGCCTGAGGTAGAAAAACTCAGCTTTATGCAGTCCCTAGGCA
AATCCCTAGAGCTGCATTTCACATCTTCCGATATAAGTAATACCGAAAGATTAGTTAACGCTCTCAATAAAGAACGCATA
ACAAAAGATCCTGACAACCCTATAGTGAGTATATCAGGTAATCGAATCGCGGTCCGATCACCGCAAATCGAAGAAAAAGA
CCTCGGTTCATTAGACAACCTAGGTAAGTACCTGAAGTGGGCCGTAACCATTCTAGGTATGAAAGATCCAGAAGTACGAT
ACATTATGGATCCAGAAGTCGGAAAAACATGTAGTCTTCCGGCTAAAGTTGAGCGCATGATGGATAACACCATAGCCGCA
TTGACTCTACCGCCCTCTGAAGTTGGGGATAGAGCAGAATTCAAGACTGGGTTCAAAGCGAACGTAGTCGAACTCCTAGC
CGCAATTAGGCTAATGAGAAGATACGGATCAACCTTGCAAAAGCAGGTTGCTCCCAAAGGACACAAGAGTGTCCAAGTTA
CGACTGAAGATCTCAAGTCGTCACTTAATGGCAGAGCTGGCCTCCTAGAAAAGGGGACAAGCGACTTCTGCTTGACTTTT
GTCAAGGCAGTATTTAATGAACTTACCAAACCAAATGGTAAGTCTTTCCCTGGGAAGTGGGTCGCTTCCGTTAAGGCATC
TAACAAGACCAAGTCAAACCTTGGTGTCTTGTACAAACTTGGCTACGAAACTCGTGTAGTCAACGTTCAAAAAGTCATGT
CAGTGGTAACCCACGACGTGGTGCTCAAGGACAGTTTAGTTCCTGAGCTTTGGAAAAAGAAGGACGACGGAAAAGTCGCC
TTCAGGTTTCGCGATCTGTCTGTACTAACAGAAGCGCAACGTAAGAAATTGCCAGAATTACCAAAGGCTGACAATTCAAA
TACCGAGGTGGTTCCCATCCCAGGTAAAATCAGGATGTCGGCGAGTACTACTCACCGAGAATTCAGACTAGCATGTATGA
TGCTACTCCCTTTGATTGATCCCAAGAGCGAAATTAGCCCTAAAGATCAGCTAAACACAGATCCACTCTCTGTGAAAAGC
AAACATATCTTGGCATACTATAGCAGTAACCGAGACGTAGTAGACGCTACCAATTTGGCGTACGCTACATATAAGGCAAT
TGGAGTAAAAGGCTCCAAAGCTACCAACCTTGGGTTTAGATCTGCCCGAGGTCACGCGATTTCTCTTTCTGCGAATCGCG
TGTGGATGGATAAGACTGGTAAAGAATACAAGTCTTTCATGGAAATTCCTGAGCATACCAGGGACTTCCTTCTCAAATTC
GGTCACCGAATTCTCTCAGAGAACGATGACGAAGAATCTGATGCTGGTGAATACCAGACAGCAGAAGAAAAGAACGCCTC
CCCGAAGGGAGAAAGTTCTACGCAAAAGTGAGTTCACTCTCACGTTTAATACATCCTTGTTATGCAAATGCGTAACGGGG
TAAATGCTATATGATGTTGCTATAGCATTCTTTTACTGTTCACTGTAAACGTGCAGTGCGCAGGTACAAATGACATTTAT
GTCGTTTGTTT
>Plasmopara_viticola_lesion_associated_ormycovirus_4_RNA1
TACAGACCTCTGAACACTCTCAAGAGAAAGAGTGTTCCTTCATATGACAATAAGTCGCGTATGAAGGGTAATAAGTCAAA
GAAAATTCCTAGACTTAAAAACTACATCTACCAAAAAGATATAGATAATTGCAAACCTATCGTATATAGCGAAAGGAACG
AGTACCTTCTGTCCCAAGTTGGGCAAAAATGCAGAGGGTTAGGCTTAAGACATTGGAAGAAGTTATATCATTTCATGTCA
AAAGAAAAATTTGATAATTCATTTATTTGTCAAATTAAAATAAGCTTCTATAAATTTAAATTAATTAGAGCGCTAGATCC
AGGTAATTCTAATGATATTATTTGGATTTTTAAACATCTTTTAACCCTTGAAGGTCAAAAGTTTTATAAGGATTGTTATG
AACAATGCCTTGATATAGATAGCACTAGAGCACGACATACTCTAATGCAATTGGGCCGAAACTACGAACATTTAGTACGT
GTTTTGGATTACATGGATAAATGCGACGAAGGACTTATGATCCCATATGGCGCATTTCCTTTGATTTATTTTGAAAAATC
AAAGATGGATTTAGCTTTTAGGCCTATCAGTGATGATATTGACTATAAAGAAAAGGAAGATACTATAAGAAGATATCTTT
TTAAATTAGATCTAAAGGAGTTATTTATTCCTCCTGCGGATATATTATATAAAATTGGTAATAATTTTTATAATGATAGA
GGTGACATTAAGAAAGATTATGAAAAATCATCGAAATATGACTCTGGTTTTAAATACCAGGCGTTCATGGCTCAACCACT
ACAACCAAGAGAAGTGTGGCTTCCTTCCAAAAAGATAAAGCATAATAATCTTTTTTGGATGATTATATGTAGACAATTTC
TAAAGAGAGATCCTACATATCCTGTCTCAGATCCAGAGGTCCTTTGGGACCGATTGAAGGGTATGGGACATTTCATGAGA
TTTGATATATCTGGTTTTGGATTCCAGTATATTAGAAAATACCTCGAAATTTTAGTTCGTTGTATTGAAGAAATGTATCC
ATGCTCGCTTATGACGATCATGGCTGACGAAGCAGCAGACATTTTTAATGATGTCTTTGTTGAGATGCCAAATGGTGAAG
TCGTAAGACCTCCACGTGGTATAGGTTTAGGTTATTATGAAGACCTAAAAACTATTGTTATGATATCTATCTTAGATAAA
TATCAGCCTTACTCTGTTTATGGAGACCAAGGATTGATTCCAACTATGACGGGCTGGGATGCCCTTCAAAGTTTAATATC
TTCTGGATTTATATTTGATTCAGATGATAAAGTTTGGGCTTCTAGTACAGCCGATACTAGTGCCTGGAGTGTCAAGTGGG
CTGGAATCCGCATGTCACCTAAAGGTTATAAGGTCTATAAGGATTTATCCTCAAAGATCTTAAATCTCTTCTTTGTTAGA
GAACATTGGGAGAGAAAAAATGGATTATTTTCTTTTTATAAGGAATATCCAAAATTTTATAGAATTAATAATAAGAAATT
AATTAAACTATATCAATTATACTTTGGGGATGAATTATACCCAAATGATACCAATACTAGTTTTAATGATATTGGTATAA
ATGCGAATATTCAACATACTGTTGGATATAAGAAGGATTATAGGTTAAGTAACTATAAAGTCCCGTATAGTGACCAACTC
TTTGAGTTGCCATATAATACACCTTTTATGCATAGAAAAAAGAATGTATGGCCTATTAAAGTTGCTAAAGATTTTAGCAA
AAAAAGATTGGCTATTTATAATAATAGTCCATTCATAGATTCTAGTGTTTATTATTATGTAAACCCTAGATTAGAATATA
ATTCCGTGTTTAAGCCTCAAGGGAAGTTGCTTCCTGAGTGGGCGGAGTACTTATATATTGCACTCCACGGGGCTTCTACT
GGTTCATTTACCTACAATTTAACCAGTTCGAAAATGAAGATGGGCATATCTGAGATGTCCCTCTCTAAAGATCCTCTAAG
AGCCGTTGCATCTGGAGGTTATAAAATATTGGATATGCACCACCGGAGGCCCTTGGCCTGCCTTGAATGGCAATCCACTG
TAGAAGCATTATCCACAGTCACCAAAAGGCACATTGATTATATACAACGTGCCGATCTTCCTGTTAGTGTTTACTGGCAT
GAAGACCCTATGTATTTTAACACTCCATTAATTATGGATGCTAAAAAAAGAAAACGTATAGAAAAGGAGACGTATTCTAA
TGATGCAGGAGATTCCAACGAATCTTCTGAATTGATCAATTTACGAAATAAATTGGTTAAAACTCTTGGAAGTGGTATTG
TTACCACTCTTAATGATCTGGTACATGTAGAAGAACCAGATGTAGAAGTCAACATAAACGAGTATGTCTTTGATGACGAT
GAGATTATTCCAGAAGAATTTAATCTCGATAATTATGAGTTTGAAGAAACCAATAATGACCACTTTGAAGAAGAAGAGTG
GTAAATATCCCTGACGTAGTTGTAGTCAACCGATCAGGTAATTGAATAATATAAGATTATTCATTTAATTAGTC
>Plasmopara_viticola_lesion_associated_ormycovirus_4_RNA2
CAGACCTCTGACCCAGTCGGTACCTAAAACCCTCTGGGAAGCATACATGGAAAGCACTACCATGAATGCTGCAATCAGAC
CTTCGTATTTGGAGGACTGTATGTTCGATCAATTGCTAAGCATTGAAACGGAACAGTTTAATAGTACAGTAGATACTGAG
CTATTTGTGTCTACCAAACTCAAGGAATGGTTTACATTTGATAATAATGTTATCTTTGATACATTAAAACATAGGTTAAC
TGTGAAAATCTCTATGTATAAATCATCTAATGAGGTTCCAGAAGGAACAAAATTAGGCAAGTTAGTCCACGTCCTAAAGC
GGAGTAACATAGAAGAAACCTTGCTAGTTATATATGTTAAGCAAGGAGACATTGGAAAACTATCAATAAGAGTTCCCAAC
GTTGATCAGGAAGATGAAAATTCTTTAAAGATTTTATCTTCTATTTTGGAATTGGCATGTCTACTACATGGTGTTTCCAG
TACAAATCTTACTCTCTATGTTGATGAGAAGTTAGATAAATCACCTCTTACAATAAGCGGTAGTTTAGAAAAGGCTGTAG
AAAAATTAAAAGCTACAGCTAAAAACCCGTACGGACACTGGGATGGTCCTGATGTGGTATTTGGCAGGGAGAGTGACTTT
AAATGTACACCACCTGGGTTGCTAGCAGCTATGAGATTGCTCGCAACAAAAGATACCTTATTAAGAAAAATAACTTATAA
GGATGGACTCAAGAAGCCCCTCACGGGATTCAAGCTTCAAGAGATGTTTAATACTATTTTCGGCTTAAAAAATGAAAAAA
GTAATAGCTTTGTTATAAGATTAATTAAAGCAATATTAGCCTCTATGGTCAAACCATACAATAAAGGCTTCCCGGGCGGT
TTTATTCATAGTAACCGTGCCCGTAATGGTGTAAAGTCTGACATGGCAGTACTTACACTTATGGGTTGGGTTCCTAAGAT
CCCTTCCCAAAATAGACTAGAAGATATCTTGTTCAACACTGTTGACAATGAACTAGACAAAGACGGTAAAGTTAAAAACC
GTACTTTAGTGAATCTTTCCAAGAAAAACAGAAATATGTCTTTCCAGGAGTTTCGTAGTGCAGTATCATTCTCTCTACGA
AAGATTAATGCTATCAATTTTAATGAAAAAGATTTGCAAAAAGACCCCTTAGACTTTATATCTGAGGGTGTGATTAAAAA
CTTTCAAGACAATAAGGTTATTACGTCAGTAAACCTTATGCAACAAAGTTACGCTCTAAAGGTGTCTATTAACAACCCTA
AGAGCAAAACGTCTCTAGTTCATTATGAAAACTCGAGAAATCATTTCCTTGCTTCTACAAAGCACGTGAAATTAATAGAT
AATAGACAAGTCGAATATGACAAGTTTAGTGAGCTCCCTGATAATCTACAGTCTTATTTTAGGAAGCGATTTAGGTATCC
CGTCAAGAGACGTGAACCAGATGATCCAATGGAGGATATCATCAATGTTACCCCTACAACACAAGTTGTTTTGGAGGGGT
CGGCTGGCGCTGCCAATAAGAAGCGCAAGATTTCAAAAGGACAAGCTGCTACTCTCCGTAAGGAAAGTTCACGGCCTGTC
ACACGATCACAAGATAAGTAAAAAATCTTTGGTGATCAAATTTTATTTAAAGTTATATAGAAACTTAAATAAGTAAAAAC
TCATATTAAAATATATGAGTTATTAATACCTGACGTAGTACTAGTTGTACCGATCAGGTTTCTTTTTCTAATAAGAA
>Plasmopara_viticola_lesion_associated_ormycovirus_5_RNA1
AAGAGGAATAACGAAAATGTTATTCATTTTGAAAAGCTTTGCGTGAGAACGAGAAACTTTTCTAATACCGCCTTACGGAA
AGCACTCCGAGAGGTGGAACCTAATGAGAAAGTTCGTTCTTTCTTCATTACATCTTGGGTCAAACTAAAGATGATATCTT
TGGTTTTTCCGAGTCTTAAAGAAGTATGTTACCTTCTTTTAAGACAATTACATAATATTCGTTTTCAAGAGGAATATGAT
GAGATGCTAGAGTACATTACTTCTAGCACAAGATTTCACAACGGTAAGCTAGACATGTCTGCTTCGCTTAATTGGGTTGT
AGGCATGGGTGTAAATGCTACAAGTGGTACCGTTGTAAAGCATGAGATAGGTTCTCCTATTCATACAATTGTAAAGATAT
ATCAACAGATTGATACATCCTTAATAATTCCTCTTACTGTTTTCCCAAGATGGGAATACAGAAAAGAGAGTAAACTTGAA
TATTCTTTCTTACCGAAAGTTTCAAGCCAACAGATTTCCCTTTTCAGGAAATGTGTCGATAAGTACTTGAGAGAATCATC
AATCAAGTCTGTATTCCATCCTCCACCTGAGGTTCTACCTAAGGTGGGTTCATCATTGTATAATGACGGAGGCGTGGAGA
GAGAAGACTGGATAGCGCCAAAGCTATCCTGGTCATCAGGGTTTAAATGGCAATCATTTAATCCCAGGCCACTGCAAACC
AGAGAAGTCTGGCTTCCAGATAAGGTTACTAAGATTAGTAATTCCTTTTGGATGTCTGTAGGGAGGCAAATCCTCCTTGC
AGATGATAGATATCCTCACCCGGATCCCGAGGTAACTTGGGAACGGATAAGGGAACGGTTGGACTCGGTTGGTGTCTTTG
ACATTTCAGCCTTTGGACTTCAATACCCGAGGGAGTACCTTTGCGAAATAGCTGACGCAATAGCACACGAATTTCCATCT
CCTGACATACAAGAGCAGGCTGGAATATTGAGAAAGATCTTTGAAAAGGTTTCTCTCACGTTGGAATCTGGAGAGGTTGT
ATACCCGCCCAGAGGAATAGGTCTTGGTTACTACGAAGATCTAAAGACTATCGGTATAATGTCAATATTATACGGATTAG
ATGTCATCTCACTATATGGAGATCAAGGCATCCTTAGCTCCGAAGACGCCCAAGAGGGGTTTCGTCGGATTAAGTTATTT
GGTTTCAAACAGAAGCCAGATAAAGAGAAAATTCATATCAGGAACCTTAAATGGTCTGGAAGAATTATGAGCAGGAATGC
TCTCGAAAAGCCTAAGCTATTGATAGAGTCTTTTCAATCGATCTTTGACCGTGAATTTCACTGGGAAAGAAAACAAGCAA
TCGCTTCGTACTACGAAGCGTTTCCAGAAATGAAGGAAAGAGTATCAAAATACTTAGTTCCTTGGTATCCACTTCTATAC
GGTTATGAATTTAATCGTATGGATAGTCAATGGTCCATTCATGAAGGTGGAGTCTCAGGACTCAAACCCATGAGTGGAGG
ATGGATACGTACTCTTAAGATACGTCATCTAAGATCGCCACGTGATCAAATAATTGATAACATGACATATTCCTCCATGT
TCTTTGTTGAATGGAAGAGGACACAAGCTAAAGACTTCTCAATCCTAAGGAAAGAAGCCTATAGAAATTCTATACCATTC
CCATCTGAAGTATGGGAGTATAGCAGACCTATCTTAGAATTAAACAATACTAAGAAACCTTCATTTTCTCTGATGCAGTC
TTCTGTTTCAGAGATGATGGATCTAAAGTTGGTGGCAGCTCTAGGGCTGTCTTTGGGTAAAGTTACCCACAACTTGTTTG
GAGAAAACCTTTATAAGGCTATCGTCCAGTGTGGAAGGCATCAAAATCCATTTGAAGCCTTTAGTACAGGTGGTTATCAA
GTGAAGACAGCGTGGCGTTCTGCCGCTGCTGTTTCCAAAGAGACCCAAGAGTTAGTAGACTCTCTGTACTGGAATCTAGA
TAAAATGTGGTTATATACCACTTCTAGACGTGAACCCCTCCCTAGTATTAGGAAGGAGTTTTATCAAATTCAGGGAGTCA
AAAGGACTCTCGAAGGATCGAAGTACCCCTCCTGGGGTAACACTCCGACAGGATTTGTTAGAGAACCAGATGGGACTCTA
ACTCACAAGAAGATTCGCTATGAGGATCTTCAACACTTGAACCCGTGCGAAAGCAAAGGTTCGATGGTACAACCCGTCTC
TGACGTTTTGTCCGACCTTAGAAATCGTTTTAACGATTCTATAGACTCAACTGCTTTCGATTTCGAAGCAGAAGATATTG
ACTCTGACGATGCACTTGACTTCGAGGAGTATGATGAGGATCTCTATGAGACCCTTGTCTATGAGGAATAAACTTTAACA
AAAGAA
>Plasmopara_viticola_lesion_associated_ormycovirus_5_RNA2
CCTCTGCCTAGCGTAGCCGGAGACTACCTAGAAGCTTGGCTTGAGTCTTTGACCCTGCCAAGGGGCACACAAGAATCCTA
CTTAGAGGATTGCTTGACAGACTGCTTAGTCCCTGGACTGGGCAGTAAAAAGCTTACAAGCGTCGAAGACGCAGGTAAGT
ACGTCGCTATGAAATTACCTAACTTCATAAACGTATCTGATGCACTAGTAGTATCTGGTGTCATCAAGCGTATTGCATTA
AGATTGATGCTATACACACATGGGAGTCCCGCGCCAAATGACGGAACTCTAGCAAAACTTGTCAAGGCTACAAAGCTTCG
CGATAACAATAACGTTCCACTGTGTCAGTTAAACACAGTAGACGGTAAACCTCGAGTGACCTTTGTCATTCCCGAGTTTA
AAGATGAAGATACACTCTCAAAGAGAAATCTTGAAATTTTGGTTACTCTAGCTCATTATGGCTTGGGAGTACCTATTGAA
AATCTGTATCTATTTAAAGATCCAGCTCAAGGCACGGAACTACGTTTCGATGCCACTACTTTGAAGATGATGGAAGATCT
ATCAGCTTCAGCCGCCACCCCCTCCGGAGCTTTCTCTGGAGTGGATGTGAAAATTGGTAATTACCAAGGTAATTTACCTA
CTATGTTGGCAACAATGCATTTGTTGGCCATCAAACAGACCTTTATTCGGAAAAGAACTCCGAAAAAAGGTGAGACCGTC
TTCTACGTAACTTCTCAAGAGTTACGAAGCGTTTTCAACCAAAGATCTGGGTTAACAAATCCTAAGTCTTATGGTAGTAG
AGTCGTTAGGGCTCTACTAGCAACTATAGTAAGCGTTTCAAACAAGCGCTTCCCAGGGTCATGGATTCGTTCGAATCGTG
ACAGAAATCACGTCAAGTCCGATCTCGGACTTCTCGCAATACTTGGCTATACGGAAAAGGTACCGTATAACCATAAGTTA
CAGTCAGTTATCTTTACAGACACTACTGTGGATCCGAAAGCTCAACTTAAGCTTCGCGGAAAATTCAATAAAGATGAATT
CAAGGAATTGAGTTTCCTAGAATTCAGATCTGCTGTAAGTCTTACTTGCAACAGAATAGATCCTAAATCTTCAGACTCTT
TTGAGAAACAGATTTCGGTTGAGCCTCTTGCTTGCAAGAATCCTCAAATAATAAAATGCTACGATAACTCGAAGTATTTT
AAGTCAATTGATGCTCTTCACCGGGCCCATGCTATCATGGTGTCTGTCGGGAAGAGCACCTCAAAGTCTAAGCCTATTCA
TTATGAAAAGGCTAGAAACGAGTTCTTGCACGCTACTGCAAAGAACCCAATTATGGACTGTACCGGTAGAGAGTACAGTA
CCATCAAAGATTTACCTAAACCCCTTTTGGAGTTTATGTGCGCACTCTATCGCTTTAGATATAAAGAGAAGAGGACAGCT
GAGGAGGATCTTCCAATGGAAGATGCCCCTCTGTCGAGTAAGGATGCTCCATCTACACCGATGGGACCTCCAGCCAAAAA
GGTTGTGAGACCTTCCCCCAAGCTAACCCGGGGACGACAGGCTTCTGTCGATAAGGCTAAAGAGGCAAAGGCGAGAGCTG
AATCCTCGAATAGGGATGCTACTAGCAGCAAGAGGACCTAGGTCCTCAAATCCCTAACATTATTACGAACATCATAACAA
CGATGTGAATAAATTTAGATGTATCACTCTTTGATGCATCCTAAATAGCTCATAACAAGTTATCTTGTAATGAGGTCTTT
TCTACAGATATCTGTGGTTAAGCATAGG
>Erysiphe_lesion_associated_ormycovirus_3_RNA1
TATGAATCCTACCCCGAAATAAGGAGTAAGATCTTTGAATATAAGACTCTAGGTGAGCCTATACCAGAGAATTTGAGTAA
TAATTCTCTGTATCAATGTGAGTTGACATGTATATGTGGCAACAACAAACTAGCTACGAGGAATTTTCCGTCGCTAAATG
CATTCCCTCTTTGGGATATTCCAAAAGAGAGTAAAATGTTTTTGACTCAATTAGAGCCTCCAACACAGAAAAACGTAGAT
GATTTAAAGATTATCTTACGAAAGTTTTTGTCCAAGTATGGACCTAAACATGTGACTATCCCGGACGCTAAGGCCGTGAT
GAGCTTATCACCTAATTTATATAGTGATGGGCATGTTCCTCGAAGGGATTATGAAAAACCCTCGACTACTTGGATGTACA
GTTGGACATACCAAAAGTTCTTAACCGGCCCTCTAACACAGAGGGAGGTTTGGCTACCGCCAAAAGCCTACAAGATATGT
TCTTCTTGGTGGCATTTTATAACAGAACCCGTTGCAAAGCGGGTTCCGTATGTCATTTGTAATGACACACTGACTCAAGT
TCGTAAAAACTTGCACGCCAGATGGAAACCTTCGGTCAAATTAGATTTGAAGGGTTTTGGGCTTCAATTCCCAAGAGAAT
ACATCCATGCATTTATGGAAATATTCTATGAAGTATATCCAGCCGATGAAACAGCTGAATATAAGCACTTATTTGAGAAA
CTTTCTTCTATAATAAGTATTAAAATGGGAGAAGAAAATTTTCTTGTCCCTAAGAGAGGAGTAGGCTTAGGCTACTTCAC
TAACTTAATGACTCTTATAATTGCTAGTATACTAGAAGAGTGTGATGTCACCATGATGTTTAGTGATGACATGTTAATAT
CCAAATCAGAGTACCAAAAGGCTCGCGATTTGTTAGAATCTTTTGGTTTTATTATAAACGAAAAGAAATCAGGGCAAGAG
TGGCTCAAAACGCCATTCTTTGCTGGGTGCTGTATGGCACCGAAGGGCTCCTTAAGATTTTATGAAGCCCAAGGACAGAA
AGCGTCGCTACATAGGCAACGTTATCATTGGCAAAGAAAGAACTCCTTTCTTTCCCAGGAATGGATAAACCCTGTAAAGA
TGGCTTATCACTACGAACGTATTTTTGGATTTGAAATACGTCGAGCAGAATGCTTCGATCATCCAACGATGCTCGGATTA
AACCCATATACTCCTAGGCATGTGGGCTACGTTAAGGGAGGTCTTCTTAGAAAATATAGGACCCCTAAACCAGATTGCGA
TGAAAATCAACGACGAATCTGGGCAATGTCTTTCCCTTGGAAATTACCAGTCCAAAAGAAAGAATTCCAAAAGACTAGAT
ACAATCTTAGGAATGAGAAGAATCGTATTCATTATACTGAGTACGACGAGTATTTCCATCCGGAAATAGAGAGCAGGAGT
AAAGTATTACTCATGCATCCTGATTTCATGCTGGGGAGCCATCAGCTTCCCAGATGGGCCGATTTGCAGCAATTGATTGC
AGTCGGACGTACATGCGGTCGGGTGACGAAAGGTCACCACCCCAAGCAAGCAGCTCGTAAAATGCTTGATTATCTCTTAG
CCGATGATCCTATAAGTTCATGGCTCTGTGGAGGATACGACGTCGTATCATCCTTTTATCGTATACCAGATTTAAATCCT
GATATGCAATTAATATACGAAAGATTACGATCGTGTATTAGGTTAAATCATCCTATTATAAATAAAGCAATAGGTGAAGA
AGCCATCTCCCACATTAAAGAGGGAGACGGTCTAGAATTCTTGCAGCAGATAAAGTTGCAAGAAGTACCCGATATTGATG
ATTTCTACATGAATACCGACAACATCAAATATCTCGATAATAGAGATTTTGAGGAACCCGAAGACAATTTTGCCTTGGAG
TTCGAAGATTTCGACGTCGGGATGCCCGACGCGGAAGATGACTCAGCATCATCTGATGTTGAGATCACATATGACTGGGA
GTAGATACTACTCCTAGTCTTTCTGTACGAACTACACGTACAGCGAATTTCGCAGTTT
>Erysiphe_lesion_associated_ormycovirus_3_RNA2
GACTAGTTATAGTCTAAAGTCCTCATGCAATGAGAAATTGCGTGAGATTCTTAGTGAGGCACGTGATCTCCCTAAGGCTA
TACAGAAGAGTGTGACAGAAGACACACTTCTTGATTTGGCGGTCATGACCGACGAAATCAAAAATATTGAAAGCGATTTA
GACATGCTTCAATTTGCTAAGTCTTTCATTAAGACTCAGCTTATTATTAAAGACAAGGATATACTCCTCGACTTTACTAA
AGATTTAGCGACTAAACTATCTCTTATGAAGATCTCTGATGGCGTTGAAAGCCATGAGAGACTGGTTAAGGCCCTTGATA
CAGGGCCTAGTAACCACGAAACCGTGAAGAAACCATATCTGGTTGTTTCCGGAAATGTTCTCGTATTTAGGATACCTAGC
TACGATACGAAAAACACAGGTCAAGAAGATAACCTGGGTAAGATCATGAAGTGGGCAGTTACCCTACTTAATGTTAAAAA
TCCTCGAGTCAGAATGGTTCGGGATAAGAATCTGGGAAATGATATTGTTCTCCCAGCTCGTGTAAGCAGGATGATGGATA
TGACCATCTCTGCACTAACCTTGCCTCCTTCTGAAGCAGGCGAAAGGTCTGAATTTAAAATAGGTTTTAAAGCGAACCTA
GTTGAACTCTTAGCAGCTATTAAGCTACTGAAGAAAAATATAGGGTTGGTGCAAAAGGCACCAACGCCTAAGAGAACAAA
ATCTCTTACCATTTCTCTTGACGATCTCAAGAAAAGTGTTAATGGCCGTGCTGGACTAAACGAGCATGGCATGCCTGGCT
ACCTAGTAGGGATAGTCAAGGAAGTATTTAATATTCTAACAAAACCGAATACTAATATACTGCCAGGGAACTGGATTAAT
TCCCTGAAACAGACAAATGGAGTACAGTCTAGTACGGCTGTTCTCTACAAGCTGGGGTACGAAACCATAGTCGCATCCCC
ACAAAAGACTCTAACGGTGGTTAAACACCGCGTTAGAGATAGAGAACCGAAGAATTCTTCGGAAATCAAACAATCTGTTT
CGCGAACCGTAGATGGTAAGCAACAGAAAATCTTCAGTGAAGTTTATGTCACTGACGACAAGAATGAACCCACTGGTATA
TCACACCAGGAGTTTAGGTTAGGAGTATGTATGCTCCTTCCTTATATTGATCCTTCAAGTTCACTAGACATGAAGAGTCA
GATTTCTAAGGATCCTTTATCCGTTAGAAACAGAGCCGTTCTCGAGTTCTATAAACGAAATCGTAGAATAGTTGACTTGT
CTAATATGACATATGCAACGAGAAGCGCTTTAGGAAAGAAAGATTCCAAAGCGACGGTACGGGGCTATCAAAATGCCCGG
TATCGCACATTTAACGAATGTATTAAATGTGATTTTATGGACGCGCACGGAAATACGTATGCGCGATTCTCAGATATCCC
CAAAGATATTAGGGGATTTCTATGCAAACTGATGAATAGAAAACTCAATGCATCAGAGACCGAACCCTTGGATGATACCG
AGGGTGGGGAACCAATCCCGCTCGACGAAGATGTCGAGATGGAACCTTCTACTGCACCAGATGAGGAAGTAGAACTTCAA
GCTCCAACTAGAAGGACTAGAAAGAGCAAACGTCCTGAGAAGCATACTTCTCAGGTCGACGACATGGACGTCTTTCCCAA
GAGGGACAAGGTCCTAAAATCTAAATAAGTTAAATTATTTGATTCTTTGTATATGTAGGTGATCGTACAAATCACTACAT
AAGGCTCTGGAGGGTTATTGCATCCTGAGCCACAACCGACTGAAATGGGATTCCCATGGCAGTCATGAATACTTGAGTTT
TACCGAGTATTTCAACTTCTATGTATCTAAC
>Erysiphe_lesion_associated_ormycovirus_4_RNA1
TTATAGACCGCTGCCCGAGCGTCGCAGAGACAATCGGAATTCCTCCTATAGCATGCTATTGAAGGACGATTTCAAGAGAT
TCTTTAAAAAGAAGAATCCTAAACCACTATTAGGTTCCATAATTGGGCCTTATAGAGAAATACCATATACACCAGAAAAC
GTGATGTGTATGAGAATGTATTGCACAAATGTACGCAATTTCAAGAATACTAGTCTAAGGAAAACAATTTCCAGATTAGA
ATACCTAAAATTTTCTTACGTTGAAGATTTTAAGTTATTTTGGTTCAAATTAAAAATGATTAGTTTGATACTTCCACACT
TGAAGCCCACATGTTATGAGCTTCTAAGAAACGGTTTTGATATAGCTTACATGAAGACATATCAAGATGCTCTTGAACGT
TGCACGGAAAAGAGCAAAGAAATTGAAGAGATGATTGGATACCAATCCAATGATCCAGATTTTGAACAGATAGACAATAT
CTGCTCTATGCTTAGAAGCGTTCCAATGGAACATTGGATACCGCTTACAGTTTTCCCTCGTTACGAATATAAGAAGGAGG
GAAAGATGCATCTTGCCTTCGTAGAAAAGAATTATGAAGACAAAATAGAAGAATTTAGATATCTTACTAGGCTCTATCTC
AGAGAGCTAGATATAAAAACTCTATTTGTACCATCTCCAGAAATAGTTCTGAAGGTTGACTCTTCCAGGTATAACGATGG
AGGAGTTATTAGAAGAGACTATGAGAAACCTCTCATAGACTTCGAGTGTGGATTTCTCTATCAGAGTTTTAACCCAAAGC
CATTAGGTACCAGAGAAGTCTGGGTACCAGATCGTTCTACCAAAATTTGTAATACATTTTGGCAAGTAATAGGGAGGCAG
ATAGTAACATCTGATCCTAGATATCCAGATGTAGATCCTGAGATTACATATGGTAAAATTAAGCACAAGTTAGATTCTTG
TGGCTTATTTGATATCTCTGGGTTTGGTTTCCAGTACCCCCGCGAGTACGTCGTGGTCGTCGCAGAGGAGATATCTAAGC
TGTTTTCAAATCCAGACATTTTTGAATTTGTAGACATTTTAAAGCTTCTTTTCAAGAAGATTAAAGTACAGATGCCTGAT
GGGACTTATCAGTATCCCATCAGGGGAACAGGTCTTGGATACTTTGAAGATCTCAAGACTATAGGAATGTTAGCTATACT
TAATAAGTATAATGTGATCTCACTTTATGGAGATCAAGGTTTAATTCATTCTAATGAAATACACCATGCTATGGAAAGAC
TAAGAAACTTTGGATTCATAGTCCCGGAAGATAAGTATCAGTATCAGATATTTAGGGTGAAGTGGTCTGGTTGGCTTATG
TCAACTTCAGAGTGCGTTAGGCCTAAGTCTCTACTAGAACCTGTCATTTCTGCCTTTGAAGCTTCCTATCATTGGGAAAG
AAAGGCCATACTCAGGAATTTTTATAATGAATTTCCTGAATTTTATGACAGTATTGATGGGTACATAACCTTTCAATATG
AACTTGCCTATGGATATGAATTCTATAGGGGAGATAGTTTGATGAACTTCAGTAACTGTGGAGTTTCCTCAAGAACACCT
GTTCACAGCGGCCAGCTTAGGACTTGGCAGGTGCAAAACATGTACACGCCTAGGGATAACATAGTAGATTCCGTGGCATA
TGAGACTCCTTTTTTCGTTGAGTGGAAAAGAGCCCAGGCAAAACAATTTTCTATAAAAAGAAAAGAAGTTTATAAAAACT
CTCTGCCTTGTAGCACAGAGTTATATTATTATGTTAACCCAAAAATTGTGTTACATAAATCAAAGAAGCCTTCTATTCCT
AGAATTGCTTCATTTATCTCAGACGCTGTAGAGTCCAGGCTACTGGTAAACTACGGTCTTTCAACAGGTAAATTTACCTG
GGGACTAAGTGGTCAACGAATGGTTGATGCACTAAAATACTGCTCAAGAGCCAGAAATCCTTTTGAAGCTTACGCAACTG
GTGGGTACCAGGTGGAAACCGTGTGGAGAGCTCCGGTTCTCGTTTCATGGGAGTACCTTGAACTCCTAGAAAAATTGCTA
ACTTCAACCGATATGATGCATAGTCATATGGTGAATAGATTGGATGTGTATGATTTTGATTATACTACATTATTTCCGCA
TCTTCAGAAGAGAAAATCTCCTGCAGATGATGATCATGAGGTTGATCATAATGAGGGAGTACATACAGTAAAGAGTAGGT
ACACCAAGTTAAATATATCCGATATGGTTAATTTAACAGATGTGGGAATGCCAGATACGGCAGACCCAGGGACATTAATG
CCAGTTTCCGACATTATAGGCGATATGAATACTAGATCATTAAATCTAGTAGACACAAGTGAAGATGTTCTTGTAGAAGA
TCTTGATGATGACTTCTTTCTGGAGGAATTCCAGGAGACAGAGTCAGAAGTTGAAGAGGTGCCACCTGAAGGCATCACTT
TTGATAGTGACTGGTAGTATACTGCCAATCACCTTTCTATCGTAGATTTATTCTACTTTGGAGTAATA
>Erysiphe_lesion_associated_ormycovirus_4_RNA2
TTATAGACCGCTGCCCAGTGCACCTAAGGAGTACTGGAATCTCTGGGAAGAGGCATTAACCCTTCCGAGAGCTGCAAAAG
AATCTTTCATGGAAGATTCATTAACTGATATGGTCTGTCTAGCCATCTCAGATGCTCCTGTTACTAGCGTACAAGACGCT
ATTAACACAGTCAAGAACACTATTACTAATTTTGTTCAAGTTACAGATAGCCTTGTAGTTTCAGGGTCTATTGATAGAAT
GGCAGCTAAAGTACTGCTCTTCTCACTAGGCAAACCGGCCCCTAGGGTCGGTAAGCTTGCCAAACTTGTCAAACAAGTTA
AGCTTGTTGATAAATACAGAGTACCTATAGTATCATTGTATCATGTAGGTAATGTTCCGAGGATTGTTGTTAGAATCCCG
GAGCTATCAAAAGAAGATTCTAATAGTTTCGAATCCTTTTCTAGCATTATGTCACTACTGCACTATTGTACAGGAGTGGC
CGTTGAAAACATGTCTTACATAATGTCAGACGAGTTGGGTACTAGTATCAGATTTGAACAAGTACATATAAAGCTTATAG
ATGAATTAACTGCATCTGCAAGTATGCCTTCCGGTGTCTTCCCCGGAGAGGTAATAAAGGTAGGAGATTATCAATGCAAT
CTACCTTCCATTCTAGCTAGTTTACATTTTCTGGCTAGAAAGTCTGCTTACCTTAGGAAGAGATCTCCACAAGGTAAGGA
GAAAGTGTATACCGTATGCTCTCAGGAGCTACGTAACACTTTCAACTCTAGAACTGGATTAAATGATAAATCCAAGTCTT
ACTCGACTATGTTGCTTAAGGCAGCACTAGCCGTTATTACTTCTACAACAAATAGAACTTTTCCTGGCGGCTGGATTAAG
GCCAACCGGGATATCAATAGAGTAAAGTCTGATAACGGACTTCTCTATAAACTAGGCTATACGGAAAAGATACCATATAG
CAATAAAATATTGTCTGTACTAAACAACACAGTACGGACAAAACCTGATTCAAAATTACATATTGTGAATCAAGCAACAC
CTGAACACCCAGATTGGAACTTTCTGGAGTTTAGAGCTGGTGCAACATTGTTTGCACCGTTCATAAATCATTTGTCTGGA
GAAGAGTTCTCCAAACAGATTAAAAGAGAGCCTCTTTCTTGTAAGAATGTGGCTACAATTGACACGTTTTCTAATACAAA
GTATTACAAAACAATAAATACCCTTAACAGAGCTCATGCTTTGCTCCTCACTGTAGGTAAGGGTGGTTCTAAAACTAAGC
CTATTCATTATGAAATAGCTAGAAATGAGTTCTTGCACTCTTGTGCAAAGATCCCTATTATAGATGGGCATGGTACAGAA
CGTACCAAGCTATCCGATCTTCCTGAACCAGTCTATGGATTCATGAAAAAGACATTTAGGTTTAACTCATCTAAACCTAA
GCGTTCTGTTGAGGTGGAAGATTCCCCACAACAGGAACAAAGCAAATCCTCTCACCCGAGGCCTGCTAAGAAGAAGAAGA
TAGCCATGGCTACTACTTCGAACGATGGTCCTAGTAAAAACACTAGAGCCAAATCTAAGGAAAGAGAGTTGCACCCTCCC
GAAGATGTGATGGAATATGAAGATAATCCTAGCATACCGAAGGTAGGTGGGACTACGTGGACAGTCGATCCGAGGCCGCT
TGACGACTCGAATTGGTGATGCCCTTCCATCTAGTTTTATTACTAAGCTATGAAGCATAACTTAGTGTGGATATATAATC
CCTTCTTTAAAAGAATTATTATATTATCTCTGTCATGAATTAACATGGTAGAGATTTCTTATAGACAATGTTTGCCTGTA
GGATAAATAGTCAATAATTTGACATGGGAATTGGTGATGCC
>Plasmopara_viticola_lesion_associated_ormycovirus_6
CCGGCTGATGGCTACAATGACCGCCTTCCACTAAGTGTGGAGGGAGGCGGTTACTCGCAAGAACCCAGTTGGGTTTGCGC
GAATAAAATAGGCGACCGAATCAATTGTGGTTCGGTTTCCTACAAAGTGAATGAAGAAGACAGTGAGTCTTTTGAATTCT
TTAACCGTCATATCCGGAAGAACCGGATAGGATGGCACAATCCTAGATCGCCGATTAAATTTGATCCGATCTTAGGGAAT
TACCTTTTCGATAAATTCAAAAAAAGAATTTACCAAGAAGATTTTTGGAGTCTAGCTCAAGAAGAGTTAAACGACCTTTT
GGAACCAGTGAGAAGTAATATTCACTCGTTCTTCGTGAACTTGTGGGCATATCAACAAAGTGTCCCACACGAAAAAAGAG
ACTTGTCACTCAGCTACATTACTGAGCGAAGTCTTAAAGAGGGCCCTCCATTCGCAAAATGGTTGGATGGCTACAAATCT
TACCTTTTATCCGTTAAAACCGGAAGAAAGGAGTTTGACCTAGAGATTAGAGATACCTATTCTCGAGATTTTCCGTATGA
ACCAAAATTCTCAGAATTGGGTCATATATATAGAAGTAACTCACTTTTTGAGTGGGTTCCCCCTGACATCAACATGGAGG
AGTTTACACAACTCCCTGTTAATATAGAATCCTGGGCTTTAGAAGAGTTCAGGATGGCCGTTAAGAAAACCATCAGCAAT
CCGCTGATGCGCTTCTACATACCCGAAGACGATCCTTATTCAGGAAATCGGGATAACACCAAGAAGGCCCAAGAAGGTCC
TCAGTGGAGGTTAACGCCAACACTCCCCTCAAAGAAGAGGGGCGTTTCGAAAGTTGCCTTTGTTCCTAGAGAACTAAAGG
AAAGTAGGGCCGCTGTTGTTGAATCAGCAGCGGACCTAGCGCGAATTCGGCTAATTGACACCGATGTACGTAGATTGCTA
CAGGTGGATAACCGTAGCAAAATGGACACCTCCCCGCTCACGTTAAGCAGAGAGTTGATTGATTCTATAAGAAACAGAAA
ACGTTTCGGATATAAAACGCAGCACAACGTCGATTCAAGGCGTTGGTCTTATTGTAGGGACTTCAAAAAAGAAGGTCTCA
CTAAGCCTACTCAACTAGTAAAAGTAATGCTAGAGGAGTTGCATAATCAATGGCCAGAAGCCATTGCTTTCGAATGTCCA
GAGTTTTTTGATGACTGGACATATGACCTAAACGGAAAGATAGTAAAATCCGTCAGAGGACATGGATTAGGGATGTGTAA
TTCATTAACGACCCTAATGCAAATTTCGATTGAAGAAATGAATAAAACTCAATTAATCGACCACAAAGATTTGTACCCAA
TTTTTTCCGGATACAATAACGATGATGCTGCAACCGTTTTCGAAACGGAGCAGGATGCAATGCTGTACGCCGCGACAGAC
CGCGCGAACTGCATAGCACTTGGCCTTACTTTTAAGGCGAAAAGTACTTTTGTGGCTCCGCAACACATTGTGTTGTGCGA
AACCTACGCGTCAAGTGATCCTTTAATCAATAGAAAGGATAGCTTTCACTACATGGAATTAGCAAATCTGCTAAAAGCTG
TGAATTCAACTCATGCTAAAGACATATGTCGAAGCATGAACTTAAGGAATCTACCTCAGTGGTTCGTATCCGAGGTAGTT
GCTTATTGGGATCCGGTCCTATTTAGGAACGAATTCACTCGTCCCAAAGCAGCAGGAGGCTGGTTTAGGGAGATCAATAA
CGGAGTAGATATAAGCTTCGTTGGTAAACAGGCCGACGTCCATTTAACTCAAATGGAGGAGGCAGCAGAGTTCGTTCTAA
GCAGATTCGATCGCTTAGAGCCTCTAATATGGCAGAAGAGATATTTTAAAGAACCTCCTACCAAAAGATCTCAGCTTTAT
CCAAAAAGATGGTTAAAACAGAGAGGTGAAAAAATGTTTATCCCGATTGAGGATACATTTAGATCGTTGACCCAGAGCTC
AGAGAATACGAGAGCCTGGATCTCCTTGGAACATAAGTTAAAAACCGAATTTTCCAAAGCTTGTCGATGGTGGGAAAAGA
ATTCCCATCGCCGAAGAAAGTGGCGAGACGTTTACGAAACGTATTGCGACAAAAACCCTAAGATGGATATTTTACCACCC
GAGGGTTATAAAATCGAGGATAGAGGATTTGAAGCCTCCACCACGAAAGACGTAGAGTTCGAGCATCCTTATGCCGTACC
CGACCAAAAGACCGACCTCTGGTTATACCAGAGCGGTCTTCAAACCGAAAGTTATCCCAGAAGACTGGGACATTTCGGAA
AATTGCAATTAGGATCCAAAGAAATAGATCCTAAAGGCAAGAAAGGCTCCGCCCAGAGGGCGATAACCTTAAGACACCTG
TACGGAACCGATGCAGTTCCGTTAAAGGTATGGAATCTGTACTTAATACCTAGTGCAGAAACCTTTAAATGCTGGCACAA
CCCCTTTGCGGTTGGGCGAGTATACGATGAAATTTACGGAAGTTACAAATCCGTCATTCCACTATATATCCCAAATGCTA
AAAAAGAAATGTTAGCAATTAGGGAATCACATTACGGCCGGGCATTAGCCTGGGAAGAATGGATGAAAATAGGCAGCGTA
AATAAAGCTGACCAGGTTCTTGTTTGGCTCCTGCGTGAGTGCTGGAACCACAGAGATCATCCTCCAGAATATCTGGACGA
TGTCGTGACCTTACTCCGGATACATCCGGGGTTAGGCAGATTCATTCGCGATTTGAATGTACAAAACGTGGATGACACTT
TGGAATTAATCTGGAAATGGTCACAGGTATTCGAAAAGTTCCTTTTGGACAAAAATGAGTCTAAAAGGATAGAAAAGGAA
ATGCGAGACGAGGCTCGCGAAATCCAAAAAGTCAGTATAGGACATAAATATGACTCATACGACCTAGAAGATATAAGGTT
ACACTACGCAACTTATAACTTGCCTGACGGTAATTCGAACTACGTTGAATTGCCGAAGTTTGAGAACTTTGATGAAGAAC
AACAACAAAGCACTCAATTAGAAATCGAATATGAAGGAGAAACAAACTTCGATTTCTTCGAAATCCCGGACGAACCACCT
GAGGTATATCCAGGAGAAGATCCTCCTAACTTCGATTTTATGTTCGAAGATAGGGAAGAAGAGACTTTCGCAGAAAGCTC
TGAAGTAAGAGAACTAACCTTCGAAGATGAAGGTTATTTCGAAGATTTTTAATTTAGTCTAATGATTAAATTAAGATAAG
ATTCTAGGCAACAAGCCTCGAATCAAAAAATGTACTCACCAGTTT
>Plasmopara_viticola_lesion_associated_ormycovirus_7
GGCGACGTCAGAATCCAAAAGATTAAAGCAGCCCCCTCCGTTACGACAGAAGGGTGCGAAAACCACATTCAAGGAAGACC
TGAGCTCAAACCCAGGTTATCTTGACTCACGATATGGTAATCTTGGTGGAGAACACAAGCTTACAATATTTGCTAATCCA
ATTCAGGCTCGACCAACGAGCACTAAAGTGGAGACTAGAAACGGGAAACGACTGGACTTGCCAGTTCAACCCATGATAGA
ATGGAGCCCAGATGCCATTATTCTAGGCAATGAGCTCCTCAAGACTCGTGACCTCGATTGCTTATCCAGAGACAAGCACT
TCGGTCCTCATGCGCTGCTTATGTACGAACGGTTGAATCACCACCGTACATATTACAAAGGAAATTTCGATGACCCACTG
TTTATGGTGGCGTCGAGTCTAATTAAAGGTCCAGCCTTTACAGAAGAATATCTGTCAGACTGGAAACAAGCACGGTTCGA
GTGGATGAACATGGAGTTCTCCCAAAAACCGGATAAACCTGCGAGGCTTAAGATGGATTCTTATGCCTCGGCATACCTTG
GTTTCCACTTCATCTTTTGGAAAGAGGAAGTGGACGACTATAAGTCAATGTTTGATGGTGTTCCTGAACACACAAACCCT
GAGACACTCGACGAGCTCGAGTCCATAATGGACCAGCTTTCTCGCCGTCTTATTTCGGATGATGAGATCATGTCAGATCC
TCCAGACGAATACATTTTTCAACCGGTAGCCACAGGGGGCTTCACGGGTGAAAGAACTATGCCGGAATGGGAAATCGAAT
TTGATTCCCCAGAAGGAGACATTGAAGAAGAGATCTTGATTTGCGCAAGATCCATTGCTCCAAAAAGGCCTGGAGAAACC
CGAGATATCGGGATTCAAAAGCCTTCATGCCTCAGGTTCCACAGACGTATCATGTGGCTCTTGAAGAAAGCTTGTAATCG
AATACCTGGCTGCCCTTACGGCAGGGGTAGCGAATACCTAAAGAGAATGATAACCCGGTTGGGAACCAGGAATTCAAACT
TTTACATGAGGGATTATACCAAGTCTGGTATGACAATCCCGCATGAAGTTCAAGAAAGGGTCTTCAAGGGTTTTTACTCC
AGGAGACCAGACTTAGGTGCAAAAGCTGCCAGGTTCTTTAAGGACCAGCAACTTTTCATAAAGGACCCTGCATCAGGGGA
GTATGTTCTCACTCGACCTGATACTGGATCACCACTTGGGCTTTTTGTGGAAGGGTACACCCTCCTACAATACGCTATTC
ATGAGCTAAACACTCGGGCACTTGATGTCCCGAGCCATAGCTTCCAGTTCTCTGCAACTAACGACGATATGGTCGTTGGC
TGCAATTCTGAAGTTGATATCCGGGCTTACGTCCAGGTAGATCAGCTACATAATACAGAACTTGGTATGCAATATAAAGA
TACCAAGTCGGGTATAACAAAGAATCGATTTGTGTACTGTGAAGAGTACTGGATCGATGACCATATTGACTCGAAAGATT
GCCTGTACACAGGATCAATCATGGGAGCGAAGTTCGCATTAAACACATTCCACGCGAAGGAGTATGTTTATGCCATATTA
TTGTCCGCCGGCTACATAAGTAACCAGATGCAATTAGCAATTCAGGAAGTTCAATCCCACCTGGGATATGAGTTTCATGA
AGATGAGTTTCAATGGCCCTTCCTCTTCGGAGGATGGCTGCCTTGTATCAAAGATGGCCTTGACCACTCTATTGAGTGGT
ACAATGGAGACCTAAAGGCTCAGGCGGGATACTTTGCATCCCGCACTAGGCTAAGAACAAAAGGTAGATTGGGCACCAAG
CCCAACCTTGCCTTGGGTAGAAAGTTTGGCATCAAGCTCGTTTCCGAGCCTGACGACCTTCCTAATTGGGTTGACCTGGT
TCCATTCCTCGGAACCAGGCGAACCCTCGAGAGGCATTACCGCCGGGGACAGAGTCACCCGACGACAATCCTTAAAGAGT
ACAATACTCTTGCCCAGAAGAGGCATGAGTCTTATACAAATTACATGAGTGGAAAGTATGAAATACCTTCGGTCATGGAT
CAGTGGGTCATACGGCATCCAAACTCAGTTTGGCTGCCCAGTATGCCCGGTATGAGGTTCGCTGATCCACTCACACGAGT
GGATCGGCCGAGATATGGATTTAAGGATAATAGTTTACAGATGAAACTCATTAACCTTAGATCATTAGGTCATATTGACG
TGCGTGGAACAGGCCACGTATCCAATACGATGATAAAACTCGCAAAAGCCGGAATAACCGACGTTTGCGAATTCCCGTAC
TTGCCGATGGCCGAAGAAGGCATATCGACAAAGCTTTTAGCTATTCAGCCCAGGGGTTTCATCCCCTGGTATGAGAAGCA
TGGAAAGGTCCCATTATCTTTGTGCGAAGACGATGAGCCTCATCCAGTGACTAAGCTGTGGGGGTACTTACCCGCGAGCT
CGTTACTAACAGTTTCCCGAAGTATGGACTTTCTAAAGTCCAAGTTCGGCAACCCTTCATATCAACACTTCATCTGGTTT
TCAAGCCAGCTGAGCATGATTGGTAAAATTCATCACGTTGGGTCGTTTGAACCTGATGATATTGAAAATGAGACTCTACC
AACAGAAGGAACACTGTTGATAGAAGCTCAGCTCCGCGATGTCATCCGGGATTGGTTCCCTGATGCTGACGAGATAATAG
CTGGGTTGAAGGATCGGATAATCCCCCTTGACTCAGAAAAATACAAGATGGAGTATCTGCATGCACTGCAGATGACCACC
TCGGATAATCCTTTCACACTGGCCCCGGGAAGGGCCGGCGAGAAAGGCACTGGCGATTCTCAGTCGGAAGTTCATTCCGA
TAGTGAGATCGATGACCCATGGGGTGAGCTAGGTGTCACCTAGCTCCACAGGGGAAATACGGTATGTAGCGTGGGC
>Erysiphe_lesion_associated_ormycovirus_2_RNA1
GAGGGGGGACGGCGTGCCGGTTATAGTCAATTCTCTTCACGCGCTGAGAAAGCACGAGAAGCTTGTCCGAGTAGATTCGC
TCAGACAAAACTTATACCCCAATTCAGAAAACAACTGATGGGTGGCATTTCTCCCCTTGTAGGTGGAAATGTATATCGAG
AGCACCTTGATGATACTCATGATGCTCATATAGCCGACGCAGGTAAATGGCTGCGTGGCTTTAGTTATAACGAACTCTTT
AAATATAAAGAACGTTTAAACAAAGAGTTAGGTTGTAAGCCTTGTATAAACTCTTTGTTAAGTTTAGTCGGGTATCTGAA
ATTCCATTTACTCGAGCATCCGCATGCACTTCCTTTATGCAAGCTGATTATGACTTCCTATCTTACCTTAGAAGGGCAAG
AGGAATACGATCTATACCCAGAAATTAGGAGTAAGATCTATGAATGTAAGGTTCTAAAGAAACCTATACCAGAGGATTTG
ATTAATAATCCTCTTTACGTATGCGAGAATAAGTGTATATCTAATTCTGGCGCCAAGTTAAGGACTCGTGATTTTCCTTC
ACTTAATGCTTTTCCTCTCTGGAAACTAAATAAAGAGAGTAAAATGCCCCTGACACAGCTTCCTGTTCCTGGGCGAGATA
ATATAGAAAATTTAGAAAAGATTCTATATGCGTTTATTACCAAATACGGTCCTAAACAAGTAACCATCCCTGCATCAGAA
GCAGTGATGTCTTTGTCGCCAAATCTTTATAGTGACGGCCATATACTTAAGAGAGACTATGAAAAGCCCTCTAATACTTG
GATGTATTCTTTTACATACCAAAGATTCTTGACTAACCCTCTCACTGAGAGAGAAGTCTGGGTACCACCCAAAGCCTATA
AGATGTGTTCATCTTGGTGGCATTTTATTACTGAACCTATAGCAAAAGAGGTTCCGTATGTCATATGTAATGACACTATT
ACGGAGGTTCGTAAAAACCTTCATAAAAGATTTACACCTTGTACCAAATTGGATCTCAAGGGGTTCGGACTGCAATTTCC
GAGAGAATACGTTATGGCTTTCATAAACGTATTTTGTAAAATATATCCTTCAAAAGAAGCTGAAGAATATAAGAACTTAG
CATCTAAACTATTTGAGATAATAAGTATTAAAATGGATGATGGAACTTTCATCAAACCATTGAGGGGAGTAGGTCTTGGC
TACTTCACCAACATTATGACTTTAGTAGTAGCAGCACTACTAGAGAACTATAACGTCTGCATGATGTTTTCAGACGATAT
ACTTATAGATAGAGCGCAATATATGAATGCGCGCTACTTACTCGAATCATTTAATTTTGTAATAAATGACGAGAAATCTG
GCAGAGAATGGGATAAAACTCCTTTCTTTGCTGGGTGCTGTATGGCACCGAATGGGTCTCTACGATTTGCAGAGGCCCAA
GGTCCGAAAGCCGCATTGCATACTATGCGGTATCATTGGCAAAGGAAGAATTCCTTCCTTTCCCAGAATTGGGATATGCC
ATGGAAAATGGCATACCACTACGAGCGTATTTTTGGATTTGAAATACGTCGAGGCGAATCCTTAGATCATCCAGTGATGC
TAGGATTAAACCAATATGCAGCTAAACCTATTGGTTACGTTAAAGGTGGTCTTCTTAGAAACTATAGAGCACCTAAACCA
GAGGGAAACGAGTCTCAGCGACGCCTCTGGGCAATGTCTTTTCCTTGGAAAGAGAAAGTCCAAAAGAAAGAGTTTCAAAT
TGTTCGTAACAATTTGAAGAAAGAAATTAATCGTATTCACTATACTGAATACGATGAATATCTCAAACCTGAGATTAAAC
TTAATACTGAACTTCTTAGTATTAAGCCAGATTTCTTTCTAGGAAAGTATCAACTTCCTAGATGGGCAGACCTACAGTCC
CTTGTGGCTGTAGGCCGTACGTGTGGACGTATAACAAGAGGTATACATCCAAAGAAAGCAGCTCATGAGATGCTTAACTA
TTTATTAGCCGACGATCCAATAAACGCCTGGCTGTCAGGAGGATATGAAATTGTATCACCCTTTTATAGAATGCCGTATC
TAGATCCGGACATTCAATTAATCTACGAACGTTTGCGTCGTGCGATTAGATTTTCTCACCCTGTAGCGTATAAAGTTACA
GATGACATTACCACTCAATCCACTATTAAGGATGGAGACGGAATAAGCTTCTTAAAGAGTATAAATCTTGAAGAAGGACC
AATAGACGACATTACCATAGAGGATCGTCTATTAGAAGATGTCTTTAGTGTTCGAAGTGAACACGAAAGTGACATAGAGT
TTAATGAGCTCGATGAAGATGACTTCAGTGTCCAATTTGGAGATGAAGACGACTCGCATTCCCTTTCTGGGGACAGTGAG
ATAAATTTCGATTTCTAGAAGTTAGATAATCGAAAATTGTACTAGGACTGTTCTTCCTATTACATTTAGCGTTGTTTC
>Erysiphe_lesion_associated_ormycovirus_2_RNA2
GTCAGATATAGATGTCTAGTTATAGACTACTTCCTTCGACGAACGAAAGATTCGCTGAAGCTATGCGAGAGATTGATGAT
CTCCCGTATATACCACGGATGCTTGCCGCAAATGACATGCTCCTAGATCTCGCTTTGTCTTCTGGCGAGATAGATATTAT
TACGTCAGATATAGATCTACGTAAATTTACTGACCAGCTTGTCGCTAGTCAAATATGTTTCAATAACGTCGCAGAACACG
ACGCTTTTGTGCAAGACCTCGCAGTTAAGCTAGGTTTTGTTAAGATCTCTGAAGACTTATCGAGTCATGAGAGATTGACG
AAGGCCCTTGAATCTAGGCCTCCGTCAGAGCAAATCAGAAAGCCATTTATTGTGGCATCTGAAAATCTCATAGCTTTCCG
TATACCGAGCTATGATACAAAGAACACAGGTCAAGAAGACAACCTGGGTAAGATTCTCAAGTGGGCTTGTACACTTTTGA
ATATTAAACATCGAAATATCAGATTGATAAAAGATGCATCGCTGGGAAATGATATTACTTTACCGGCGCGTATTGCGAGA
ATGATGGATACTACCATCGCCTCATTAACTCTTCCCCCTTCTGAACAGGGAGAAAGAGCAGAATTCAAGATAGGCTTTAA
GGCTAATCTTGTAGAATTGCTAGCTACTATTAAGCTGGCAAGACAGTATATGGGACTTGTGCAAAAGGCAAAAGTTCCTA
AGGGATCTACATCCCTTGCAGTATCTCTTGATGATCTCAAGAAATCCGTTAATGGTCGTGCTGGCCTACACGAGCACGGC
GTACCTCTCTATCTTATTGCGATAGTAAAGGAAGTTTTCAACACGTTAACAAAGCCTCACGTGAAGATCATGCCTGGGGG
ATGGATACATTCCCTTAGACAAACAAATAAAGTAACATCGAATGTTGGTGTACTTTACAAGCTAGGCTACGAACCTAAGG
TAGCCACAGCTCAGAAAACCATAACTGTTATAAAGAATGCAGTTAGGGAGAAACCTCGCAATAACGAGGCTTCTAATACT
GCTCAATCTTCTCGCAAGGGGAAGGCTGAGGAACCCGTCTTTGAAACTTACGTCAAAGACGAGAAGAACGAACCCGCCGG
GATAAAGCACGGCGAGTTCAGGTTAGGAGTTAAGCTCCTATTACCATACATTGATCCTTCAAGCTCACTAGGCTTAAAGA
ATCAGATCTCTAAGGACTCCTTGTCCATTAAAGACAAAACTGTCCTAAACTTCTACGCGAAGAATAGGATGTTAGTAGAT
ACGTTAAATCTGGCGTATGCTACAAAGATTTCTCTTGGCAATAAATCTGCTAAGAGTACTCCTCTCGGCTACCGTGCCGT
TAGGGGACACGCAATTAACTCTTCGGTTAATTGCGAGTTTATGGACGCTTCTGGCAAGACCTACAAGCGTTATATAGATA
TTCCAGAACATGTCAGGAATTTCTTTAGTAAACTTCTTAACAAGAAATTTGTTAAGGAGAGTGACAATAACATTGATATG
GTTATTGACGAGCCTATTGAGAACGAACAAAACGTTCCCAATGATACTGAGGTCATGGTTATTGACCCAGCAGAGTCTGC
GCCTGTGATTACAACACACAAGCGCCAAGCTTCCACTAGTGATAATACTAGTGTAAGTAAATCTACGAAGGCTCCTCGGA
AAGTGAGCAGTCGTGCTAAAACTGAGTAATTTTACGAAGTTTTAATAAATATGCGCTAATACCGTAAAATAAGTATTAGT
ACGTTTTCCTTCGGTGATGCTCCCGTGAGGAAATTACTGTCACTGTACGCCATGCACGCGCAGTGAACTTGTTATCATAA
GCTTAGTTATGATAACTGAACGTTGTTTCATAACG
>Starmerella_bacillaris_ormycovirus_1_RNA1
TTTACTTAAGGATGACTAGTTTTAGTCTTTTTGACACACTAATCGCTGAGCGATTAAGGCCTGACGATGCACGTATTGTA
CATCAGGTCGAAAAGATTCGTTCATGGATGCACCATGACAAATCAGGGATGTATCCTTTACTTAAGGGTAACAATGTCCC
GAAACGCCTCACGATGGAACAAGAATCCATGTGGGTAGCCTTTTGTAAATATCATTTCAAAGGGCTTTCTTATAGAGAGA
TAAAACTTTCAATTAAGTCTTTCTCTTCAACCTGTCAAGATGCCATCTTGATTCAGGAATTAACTCGCGTAATGGTCTAC
TTCAAGATCATTAGCGATGCGTGTAAGAATAGAAAACTCTGTACACACATATTTAGAACTTGTACTTCAGTAGAAGGACA
AGACCTGTATGATGATTTCATCATCTACATGGCAGAAGTTAACGACGATAAAGCCTCAAATAGAGACATTCGTCAGCACC
CAGACCCAAGAATCATGGATCTGTGGAGAAGATATTGGGACTCTGGTAGGTATACCATAGACCTTCCGTCTAAACGTGGA
TTCCCCACGTTCGAGATTGAAAAAGAATCGAAGATGTACTTAACGCGTCTTGATCCACCTAATACTCAACAACAAGAGAG
ATTTAGGAAATTAGCTTATGAATCCATCAAGAAGATGGGTCCAAACTCCTTACCGTCAATTCAGAGCGGTTACGGATATA
AACTCTCAACATCAAAATTTAATGATGATGGAGTATCCAAGTATGACTACGAACGTCCTACTCGGTTTAAAGGGCCGTTT
AAATATCAGAAGATATATACGGCGCCGGGAACAGTCAGAGAAGTATGGCTGCCCAGCAAGGCCTACAAGACAAACTCGTC
TTGGTGGCATGAATATGCATATGCGATACTACAAGAGTATCCATATGTGGTCCAAAACGAGGATGCTACCGACATCGCAA
AACGAATCGGTACTCGTTTCAGAGAATGTAAAGCTGTAGACCTGAAAGGATTCGGGTTACAGTTCCCTCGTGAGTATATA
CTAATACTTATAGAGGTAATTAATTCTCTCTATCCGAATGAAATCGGAGAGGAGAATATGCAAATCGCTAAAACTCTATT
TAGCGAAATGTGCGTAGATGACTATGAAGGGAACGTATCCCTCCCTAGAAGAGGTGTAGGACTTGGGTACTACACTTCAT
TAATGACCTTAGCAGTAGCAATTATACTGCAAGATGTTTATGTTATCATGATGTTTTCTGATGACATACTTGTAGATTCT
ACACAGTACGAGAAGTGCTGTGAGACACTCGTTGAATATGGTTTTATATTAAACGAGAAGAAATGCGGACGTGAATGGAC
TTCATGGCCACTGTTTGCAGGAAGAACTGTTGTTCCTGGAAAATATACACTGCACTACGGGACTAACAATGGTCCAGTAG
CAGCTGTCTTCAATGCCAGATATCATTGGCAAAGAAAGCAAATAATTTCAACACTAACGTCAAGATGGCAGTTAGTGTTT
ATGTTCCAATATAGACATATATTTGGACATGAATTCCATAAAATGGAATCTCTCCTACACGTCAATGATGGCGGTGTAGG
AACACTGGTACACCCATTACAAGGGTTCACAGAAAAGTATCCTTCTGGCACTAAGCCTTTTGGTGACAGGGATAGAGTTT
TAATTCCATACAAGAAATTAAAGCTAGATGATGCTCGTAGAATTCATTACGAAAGAAAACGAGTATATAGACATCATATC
ACGAGACATACGTGTATAGATGCAGAAGTCTACGGCGAACTTGAATATAAATCCAAGAAGCCATTGTCTACCAATCACAT
TACATCAATGAATTGGTTAGATAGAATCTCTCTAGAGTTTCACGGAGAAGTTCCAGAGAATCTGTTGCAAGGTTTATCTC
AACCTTACATACGGACACATAAAAGGCTGGCAATAGGGAGTAATGACCCCATTACAGCTATCTCCCACGGAGGTGTAATC
GACACTTCTGGAAGGTATAGATGGATGCCATTATCAAGAGAGAATGACATTCTGATAGATGCGTACGCGAATCTACCAGT
TATTAACAACCTCTGGATTCAAAAGATAAGTCCAAAGGAATTCTTTGACCCTCAACATGAGGCTTTAAGAAAAATGCTCG
AAACCATGGACGACCATGGAGACGAAGAGCTGTACGACATGATTGTCAAAGCAGCTGGTGAACGTCCGACTGTTACGGCA
GACGACTGCGTCGAATCAGATGGTTTTTCTGAAGACGACACATATTACTCAGATATCGATCTAGATCTCTAAGTACAATT
TATGTTCATAACTCCACGTGAGCAAGAACAACTGACTAGGGAAGCTTTCCCTAATTAGTAAAACGTTTTAAACAAAACAC
GATGGTTTTTCTGAAGACGAC
>Starmerella_bacillaris_ormycovirus_1_RNA2
ATTTAATGGATGGACTGAAGATCCGATGACTTGTTTAAGTCTTAAACCGACCCTAAGCACGACGCTTAGAACCAGGTGTG
AGGAGCTGCGCGCTCTCCCATCACAAATTAGGGATCTTGAAATACAAGACCTCATTCTCGCATTGATCACGAGTCACTAC
GAGAGAGATATTACTGGACTACCCGAACCGGATAGACTAGTTCGCATACGCGTATTTTGCGACGCGTGCGTTGAATTTAA
TGGATGGACTGAAGATCAAATCCTCCATTTCGTCCGTGAGCTTGATCTGAGATCACGGATAAGTCTTGCATCTAAGGACG
TGAAGTCAATAGATGCTGTCGAAGGCTATCTAGAAAGATTGTCTTTGAGAGAAATTAGAACTACTGCGAAGCACACAGTG
TTCCGAGCTGACGATTGCGTAATCATCATGCTCCCACAATATGACGGTCATAATAAAGATATGAACGCCCACGTTTTGCA
ACACATCTTGTTCGCATCAAACGTATTAAACATCCCTATAACCAAGTTTAGGTTTTATAAGGATGAAGAGTTAGGAAACG
AAGTTCGTCTCTCTAACGATATAAGCACGATATACTCAGCGTTTGAGTCATTCGTGAAACACTCTTCTGCATACTATGCA
GGTGGAGACTATAGGGTAAAGGGAATAGAGCAAGCTCTAAACCCCCCACAGATCTTAGCAATGCTTAAGTTACTAAGATC
CAAATTATATCAGTATCAGCGAAGATCGCGTAAAACTGAGGCTACTATTGAAACAATCAAAGAAGCCGTTTCTAACATAT
TTCACCTTAAAAGTGATTATGTCAATTCCTGGACAAAGTCTTTTATCCGAGGAGTACTAGCTGAGATGGTAAAACCAGTT
TACCAACTCCATCCTAACTTCAATACTTCATTGAAGAAAAGATTCAATGTGAGACATACTATAGATATTATGTCTCGAAT
TGGTTATGAGCCTCTCTTAGTCTCATACCCAAAATTAAAACAGTCCTTTATGACAGTAGTCAAAGAGAACCAAGAAGGAA
AGAACTATTATTCTGTCCTTGATTCAAAAGATCTAAAAGACGATACTCTTAGATCCTTAGAAGAACCAATATTAAAAATG
CTTCTTCCTAAGTATAATCCTGATTCTAAACACAAAGTTATAGATCAGTTGGGTGATAAAGTACCTTTTAGTAAGGTATC
ACCCGAGAATTTCGCTGAAGCTAGTAAGAACACAGCAACAGCACTCGCTGTACGCACTAATGAAAAGCGCGTATCGCAAT
TATATGGTCTTAATCTCATAAAGGAGGTTAAGAACAACAACAAGAAGGATCATTTCAAACCGCTCTTTTACGAGCAGAAA
AGAAATGAAACCCTCAGAGAGATACGTAAGTCTCCTTACGTAGACGGTAAGGGAACGATTTATTCTTCTTACCGTGACGT
TCCGTATGTAGTACGAAACGCCATATATACTCTCTTAGGCGTCCATGGGAAGCCTAGAGATTTCTCCAATTCCACCATGG
AAGTTGAAGAAGAAATTGATGCTAATGATTCCAAGAAGAAGCATAAGCTAGACCTTTCTGAGCTACCTCAGTTAAGTCAA
ACACAAACTCCGAAAATCAAGAAGATTTGAGAAGTTAAGGAGCTAGGCTGTCAGCCCTCATCCTTATTTGCAGCGAACCT
CCACGTGAGGGGAGCGCTCGTTTATAGGTCTGCGTGACCTATGAACATAAACGTATTAAACAAT
